# Supplementary material for: N-(3-Chloro­phen­yl)benzamide
Source: Acta Crystallogr Sect E Struct Rep Online. 2008 Jan 16;64(Pt 2):o462. doi: 10.1107/S1600536808001311 (PMC2960316; doi:10.1107/S1600536808001311)
Supplement: Supplementary file 2 [file e-64-0o462-Isup2.hkl]

#
# h,k,l, Fc-squared, Fo-squared, sigma(Fo-squared) and status flag
#
data_I
_shelx_title ' B3 in Pbca (61)'
_shelx_refln_list_code          4
_shelx_F_calc_maximum      210.77
_exptl_crystal_F_000       960.00
_reflns_d_resolution_high  0.8100
 
loop_
 _symmetry_equiv_pos_as_xyz
 'x, y, z'
 '-x+1/2, -y, z+1/2'
 '-x, y+1/2, -z+1/2'
 'x+1/2, -y+1/2, -z'
 '-x, -y, -z'
 'x-1/2, y, -z-1/2'
 'x, -y-1/2, z-1/2'
 '-x-1/2, y-1/2, z'
 
_cell_length_a     9.3585
_cell_length_b     9.7851
_cell_length_c    25.1419
_cell_angle_alpha  90.000
_cell_angle_beta   90.000
_cell_angle_gamma  90.000
 
_shelx_F_squared_multiplier     1.000
 
loop_
 _refln_index_h
 _refln_index_k
 _refln_index_l
 _refln_F_squared_calc
 _refln_F_squared_meas
 _refln_F_squared_sigma
 _refln_observed_status
   4   0   0     2092.83     2213.20     25.29 o
   6   0   0     2199.98     2298.86     24.53 o
   8   0   0      259.48      214.10     13.97 o
  10   0   0       62.10       60.93     19.31 o
   2   1   0    14717.28    15135.50     89.25 o
   4   1   0      114.54      136.12      4.09 o
   6   1   0     3144.29     3069.25     19.36 o
   8   1   0      676.56      654.02     20.02 o
  10   1   0        1.46        8.79     12.60 o
   2   2   0     4010.66     3749.61     12.09 o
   4   2   0      486.72      492.47      6.35 o
   6   2   0       28.95       24.46      3.59 o
   8   2   0      139.99      131.68     10.60 o
  10   2   0       20.43       30.14     11.72 o
   2   3   0     1233.16     1342.45      7.96 o
   4   3   0     6286.04     6807.30     20.14 o
   6   3   0      102.90      105.03      4.82 o
   8   3   0        0.96       -1.25      5.07 o
  10   3   0      227.52      258.48     13.60 o
   0   4   0       85.58       57.82      3.88 o
   2   4   0     1277.17     1263.11      6.80 o
   4   4   0      232.61      251.50      4.38 o
   6   4   0      630.17      681.70      8.04 o
   8   4   0       33.84       30.39      4.57 o
  10   4   0      154.38      173.62     11.80 o
   2   5   0      719.23      750.92      5.81 o
   4   5   0      940.97     1033.97      8.88 o
   6   5   0        3.38        3.77      2.75 o
   8   5   0      281.30      290.65      8.22 o
  10   5   0      195.81      177.07     11.14 o
   0   6   0     5296.39     5714.37     33.00 o
   2   6   0      752.60      798.54      6.41 o
   4   6   0       46.61       48.79      4.50 o
   6   6   0      490.34      505.07      8.60 o
   8   6   0        0.21       -0.34      6.82 o
  10   6   0       36.37       46.94     11.02 o
   2   7   0      113.78      120.21      3.86 o
   4   7   0      344.98      414.89      8.58 o
   6   7   0      961.48     1010.71     14.53 o
   8   7   0        1.41       11.09      8.22 o
   0   8   0      403.08      404.07      9.12 o
   2   8   0        6.45       11.08      3.55 o
   4   8   0        8.86        8.28      6.34 o
   6   8   0      181.37      157.18      8.92 o
   8   8   0       76.45       87.10     10.35 o
   2   9   0     1291.44     1285.12     13.34 o
   4   9   0        4.83        5.16      7.33 o
   6   9   0        0.04        5.74      8.23 o
   0  10   0      575.91      494.22     18.24 o
   2  10   0       16.36       30.75      8.28 o
   4  10   0       56.62       58.86     10.03 o
   6  10   0        4.33       10.28      9.87 o
   2  11   0       20.61       14.13     11.75 o
   4  11   0       11.90       18.82     10.78 o
   0  12   0       14.45        4.96     20.14 o
   2   1   1     1001.49      987.78      4.70 o
   3   1   1     3260.38     3278.67      8.51 o
   4   1   1       75.61       86.56      2.33 o
   5   1   1      544.38      590.88      5.23 o
   6   1   1      438.43      462.11      5.71 o
   7   1   1        4.89        3.75      3.62 o
   8   1   1      532.85      529.96     10.72 o
   9   1   1      112.36      103.70      5.67 o
  10   1   1       53.52       52.80      8.54 o
  11   1   1        0.29        7.08     10.17 o
   1   2   1     2464.32     2483.45      6.57 o
   2   2   1       89.39       93.75      2.28 o
   3   2   1     3242.53     3213.45      9.52 o
   4   2   1      333.77      384.73      4.03 o
   5   2   1      589.31      515.72      4.80 o
   6   2   1       32.49       26.36      2.52 o
   7   2   1       91.59       96.70      3.89 o
   8   2   1      148.13      136.20      6.61 o
   9   2   1       50.76       40.77      7.06 o
  10   2   1        9.00       10.26      7.55 o
  11   2   1       40.61       52.63      9.20 o
   1   3   1     7916.36     7688.91     15.46 o
   2   3   1        9.90       10.11      1.71 o
   3   3   1       65.63       39.63      2.12 o
   4   3   1     1299.64     1380.56      6.09 o
   5   3   1      870.20      820.15      5.94 o
   6   3   1       65.02       62.57      3.05 o
   7   3   1        6.82        6.13      2.95 o
   8   3   1       84.40       71.94      4.53 o
   9   3   1       11.17        7.98      5.79 o
  10   3   1       13.88        2.44      7.04 o
  11   3   1       23.98       35.33     10.20 o
   0   4   1      125.93      127.52      2.82 o
   1   4   1     1334.65     1348.63      4.55 o
   2   4   1      989.10     1063.10      4.43 o
   3   4   1       81.44       51.97      2.18 o
   4   4   1     1249.42     1328.99      6.21 o
   5   4   1      421.22      369.41      3.55 o
   6   4   1       19.77       15.95      2.53 o
   7   4   1      184.32      181.53      4.23 o
   8   4   1       48.32       48.59      3.16 o
   9   4   1       10.97       15.26      5.13 o
  10   4   1        2.93        3.32      6.75 o
   1   5   1     1303.43     1275.12      4.94 o
   2   5   1      197.74      218.61      2.65 o
   3   5   1      166.45      142.63      2.95 o
   4   5   1        0.31        2.36      2.47 o
   5   5   1        3.35        5.12      2.37 o
   6   5   1      659.11      639.51      5.93 o
   7   5   1       92.34       94.56      3.12 o
   8   5   1      163.74      144.07      4.88 o
   9   5   1      169.10      170.41      6.62 o
  10   5   1        6.93        9.67      6.62 o
   0   6   1     1266.98     1476.68      9.89 o
   1   6   1      622.80      636.12      4.39 o
   2   6   1       36.61       30.24      1.84 o
   3   6   1      453.16      432.17      4.35 o
   4   6   1       19.83       19.54      2.37 o
   5   6   1       59.19       49.02      3.02 o
   6   6   1      285.06      289.75      5.14 o
   7   6   1      448.55      432.94      6.90 o
   8   6   1       22.65       25.01      5.06 o
   9   6   1       21.57       19.43      6.46 o
  10   6   1        8.69        5.64      7.31 o
   1   7   1      429.62      408.11      3.81 o
   2   7   1       63.27       68.46      2.46 o
   3   7   1      476.79      516.64      4.90 o
   4   7   1      395.95      398.64      5.75 o
   5   7   1        2.53        7.34      4.05 o
   6   7   1       11.67       13.62      3.66 o
   7   7   1      127.04      128.14      6.15 o
   8   7   1       85.85       69.55      6.14 o
   9   7   1        5.43        4.95      7.13 o
   0   8   1       67.77       60.16      4.17 o
   1   8   1        0.83        0.31      2.81 o
   2   8   1        0.34        1.53      2.73 o
   3   8   1      302.31      324.77      5.43 o
   4   8   1      189.76      188.39      5.42 o
   5   8   1       23.10       19.06      4.39 o
   6   8   1       12.70       18.62      4.88 o
   7   8   1       11.47        4.90      5.42 o
   8   8   1       13.26       10.48      6.28 o
   1   9   1        0.02        4.18      2.82 o
   2   9   1       10.13       14.68      3.42 o
   3   9   1      281.18      253.99      5.82 o
   4   9   1       84.67       78.67      5.61 o
   5   9   1        2.73        4.72      5.23 o
   6   9   1       34.48       40.88      5.91 o
   7   9   1        0.02       -1.75      5.96 o
   0  10   1       47.10       47.70      8.45 o
   1  10   1       48.19       54.03      5.76 o
   2  10   1       13.26       11.30      5.91 o
   3  10   1      184.22      151.88      7.71 o
   4  10   1      288.82      273.38      9.02 o
   5  10   1        0.97        3.24      6.24 o
   6  10   1       89.83       95.64      7.23 o
   1  11   1      106.96      127.00      9.18 o
   2  11   1        4.93        3.65      7.98 o
   3  11   1        5.91       14.98      8.34 o
   4  11   1        3.15        1.94      7.83 o
   0  12   1        1.52        4.84     13.32 o
   1  12   1        0.09        0.84      8.52 o
   2   0   2     9417.05     9191.33     41.15 o
   3   0   2     1597.39     1500.46     10.36 o
   4   0   2      529.06      525.03      7.56 o
   5   0   2      969.85     1026.57     10.90 o
   6   0   2      314.12      325.76      6.60 o
   7   0   2      132.86      112.61      6.61 o
   8   0   2      116.89      107.86      8.51 o
   9   0   2      731.91      738.35     18.81 o
  10   0   2      216.41      220.55     17.35 o
  11   0   2        1.63       -3.38     14.28 o
   2   1   2      337.50      300.88      3.26 o
   3   1   2      710.32      694.03      4.61 o
   4   1   2     4950.46     4925.87     13.98 o
   5   1   2     1658.35     1799.71      8.68 o
   6   1   2     2635.09     2650.35     13.71 o
   7   1   2       82.09       79.97      4.11 o
   8   1   2     1420.40     1470.41     14.54 o
   9   1   2       38.01       36.37      6.18 o
  10   1   2      141.46      146.76     10.00 o
  11   1   2        1.89       15.40      9.64 o
   1   2   2      339.36      278.17      2.46 o
   2   2   2     6504.21     6687.05     14.46 o
   3   2   2      155.00      178.42      2.68 o
   4   2   2     1267.33     1360.13      6.82 o
   5   2   2     1025.67     1109.72      6.01 o
   6   2   2       35.85       48.70      3.07 o
   7   2   2      622.41      625.23      7.23 o
   8   2   2      198.17      179.04      6.13 o
   9   2   2       29.25       30.22      5.58 o
  10   2   2      150.13      155.32      9.69 o
  11   2   2        0.38        1.25      9.57 o
   1   3   2       72.06       57.65      1.88 o
   2   3   2       41.11       40.60      2.09 o
   3   3   2      224.43      233.33      2.86 o
   4   3   2      344.15      342.20      3.43 o
   5   3   2      120.27      143.39      3.02 o
   6   3   2      244.84      255.67      3.76 o
   7   3   2        8.97        9.33      3.53 o
   8   3   2       25.07       21.89      4.27 o
   9   3   2       12.29        8.37      6.44 o
  10   3   2       21.13       17.13      6.53 o
  11   3   2       31.01       38.29     10.37 o
   0   4   2        6.91        6.49      2.03 o
   1   4   2     1189.88     1322.08      5.05 o
   2   4   2       44.45       40.42      1.87 o
   3   4   2       34.06       24.86      2.02 o
   4   4   2      192.72      199.94      2.99 o
   5   4   2      641.58      666.64      4.42 o
   6   4   2       67.05       67.69      2.78 o
   7   4   2        0.28        1.87      2.64 o
   8   4   2        8.20       11.88      3.84 o
   9   4   2        0.05        4.28      5.38 o
  10   4   2       24.59       22.64      7.13 o
   1   5   2     3164.31     3477.59      9.01 o
   2   5   2       43.30       48.83      1.68 o
   3   5   2       83.22       99.35      2.50 o
   4   5   2      171.67      147.09      3.16 o
   5   5   2      294.48      301.05      4.25 o
   6   5   2      566.93      561.12      5.00 o
   7   5   2       35.27       28.28      2.63 o
   8   5   2      173.90      164.82      5.61 o
   9   5   2        0.23        1.15      5.43 o
  10   5   2       10.42       22.62      6.69 o
   0   6   2     2070.43     2148.22      9.25 o
   1   6   2      421.91      453.06      3.62 o
   2   6   2      754.05      753.30      3.92 o
   3   6   2       22.40       21.32      2.02 o
   4   6   2      510.92      502.29      5.14 o
   5   6   2      481.35      470.65      5.28 o
   6   6   2      101.45       94.01      3.46 o
   7   6   2        2.14        2.96      3.26 o
   8   6   2       16.60       22.77      4.59 o
   9   6   2        2.84        0.08      6.44 o
  10   6   2        1.27        6.95      8.36 o
   1   7   2      110.78      116.87      2.86 o
   2   7   2       52.25       51.06      2.29 o
   3   7   2      158.73      171.45      3.65 o
   4   7   2      122.10      125.74      4.33 o
   5   7   2      702.47      712.27      7.35 o
   6   7   2      202.23      228.34      5.27 o
   7   7   2        0.04        6.44      5.16 o
   8   7   2       72.41       88.24      6.39 o
   9   7   2        2.34        4.42      6.80 o
   0   8   2       69.61       61.45      4.25 o
   1   8   2       45.66       44.24      2.85 o
   2   8   2      606.11      581.38      5.53 o
   3   8   2      378.31      381.74      5.52 o
   4   8   2      492.56      498.06      6.68 o
   5   8   2      569.63      572.60      7.59 o
   6   8   2       19.64       20.91      4.93 o
   7   8   2      144.34      134.03      6.40 o
   8   8   2       11.22       25.51      6.23 o
   1   9   2      174.67      173.94      4.48 o
   2   9   2       24.79       31.22      3.31 o
   3   9   2       28.67       25.88      4.50 o
   4   9   2      397.25      397.67      8.21 o
   5   9   2       20.84       25.63      5.44 o
   6   9   2       46.27       41.59      5.82 o
   7   9   2        0.63        5.90      6.16 o
   0  10   2       17.13       17.98      8.50 o
   1  10   2       73.40       56.79      5.96 o
   2  10   2        5.33        5.18      5.76 o
   3  10   2        6.90        5.18      6.21 o
   4  10   2       25.56       33.79      6.57 o
   5  10   2       71.25       72.90      7.14 o
   6  10   2        0.02        8.50      6.56 o
   1  11   2        6.51        4.28      7.71 o
   2  11   2        0.07       11.79      8.10 o
   3  11   2        5.55       10.13      7.87 o
   4  11   2       11.45       16.00      7.97 o
   0  12   2       16.49       19.47     12.73 o
   1  12   2        2.12       -2.78      8.23 o
   2   1   3     7000.87     6998.00     24.70 o
   3   1   3     1249.31     1170.12      6.44 o
   4   1   3     2329.90     2520.06      9.08 o
   5   1   3      244.98      246.03      4.30 o
   6   1   3       59.88       46.36      3.03 o
   7   1   3      150.81      143.49      4.28 o
   8   1   3     2096.95     2166.53     16.13 o
   9   1   3      106.25      104.64      6.72 o
  10   1   3        1.35        2.62      7.97 o
  11   1   3       50.09       66.22      9.65 o
   0   2   3     6649.66     6536.49     18.51 o
   1   2   3     3751.09     3860.12     10.83 o
   2   2   3     2066.07     2185.02      6.52 o
   3   2   3     1667.65     1585.85      6.93 o
   4   2   3     1898.17     2234.92      8.70 o
   5   2   3     3011.80     3050.58     11.99 o
   6   2   3        0.00        3.66      2.21 o
   7   2   3       11.63        8.17      3.55 o
   8   2   3      247.73      250.60      5.66 o
   9   2   3      209.66      236.24      7.12 o
  10   2   3       29.73       34.94      7.92 o
  11   2   3        9.53       15.96      9.64 o
   1   3   3       15.86        7.20      1.70 o
   2   3   3        1.04        1.71      1.73 o
   3   3   3     3702.94     3681.92      9.28 o
   4   3   3        0.27       -0.77      2.01 o
   5   3   3      110.94      113.29      2.57 o
   6   3   3      372.29      376.93      4.52 o
   7   3   3       12.07       11.66      3.60 o
   8   3   3      162.33      165.18      5.51 o
   9   3   3      627.02      637.23     11.31 o
  10   3   3       16.82       21.89      7.91 o
  11   3   3      123.44      134.40     11.52 o
   0   4   3     4602.67     4845.73     13.73 o
   1   4   3       49.52       47.84      2.10 o
   2   4   3      498.94      493.98      3.41 o
   3   4   3     1320.84     1316.86      5.51 o
   4   4   3      526.12      616.51      4.58 o
   5   4   3      528.50      480.92      4.01 o
   6   4   3       11.39        9.77      2.15 o
   7   4   3      680.22      722.38      6.69 o
   8   4   3      114.21      116.78      4.96 o
   9   4   3       34.48       41.61      6.01 o
  10   4   3        4.61       10.63      6.98 o
   1   5   3     1559.96     1543.80      6.24 o
   2   5   3        2.82        5.76      1.72 o
   3   5   3      790.35      739.12      4.74 o
   4   5   3       86.56       96.51      2.58 o
   5   5   3      252.48      254.27      3.92 o
   6   5   3       46.73       49.01      3.06 o
   7   5   3       31.95       27.49      2.85 o
   8   5   3       22.95       19.38      4.53 o
   9   5   3        1.27        3.81      5.82 o
  10   5   3        0.10        3.48      6.80 o
   0   6   3      533.08      614.36      5.44 o
   1   6   3       64.28       62.69      2.30 o
   2   6   3       23.74       15.98      1.62 o
   3   6   3        9.33       11.31      2.02 o
   4   6   3       13.49       14.72      2.54 o
   5   6   3      102.41       90.56      3.73 o
   6   6   3        0.83        1.49      3.25 o
   7   6   3        0.05        5.25      3.58 o
   8   6   3       38.72       27.87      4.99 o
   9   6   3       59.92       54.54      6.68 o
   1   7   3      229.77      205.05      3.11 o
   2   7   3      514.89      508.87      4.35 o
   3   7   3     1072.85     1025.15      6.49 o
   4   7   3        1.38        5.95      2.40 o
   5   7   3      219.09      218.82      5.08 o
   6   7   3      104.82       97.24      4.75 o
   7   7   3        0.01        3.93      5.14 o
   8   7   3       42.59       32.22      5.62 o
   9   7   3        7.54        6.56      7.34 o
   0   8   3      139.45      125.71      3.86 o
   1   8   3      116.59      105.09      3.61 o
   2   8   3      364.68      343.88      3.73 o
   3   8   3      334.98      304.60      5.21 o
   4   8   3        5.95       11.46      3.77 o
   5   8   3       97.80       79.00      4.82 o
   6   8   3       95.25      105.08      5.59 o
   7   8   3        0.08       10.81      5.43 o
   8   8   3        3.24        8.00      6.15 o
   1   9   3       95.98      106.73      4.24 o
   2   9   3       33.73       36.18      3.18 o
   3   9   3      361.12      374.02      7.39 o
   4   9   3       31.83       41.70      5.62 o
   5   9   3       32.28       43.42      5.66 o
   6   9   3        4.74       12.57      5.35 o
   7   9   3        5.82        4.54      6.25 o
   0  10   3       43.84       38.68      7.59 o
   1  10   3      200.27      171.33      6.89 o
   2  10   3      135.80      131.77      6.85 o
   3  10   3       52.53       71.19      6.48 o
   4  10   3       24.49       25.65      6.50 o
   5  10   3       57.12       78.10      7.13 o
   6  10   3       40.14       40.54      6.93 o
   1  11   3       33.89       20.44      7.36 o
   2  11   3       45.03       41.00      8.63 o
   3  11   3       12.33       18.35      8.83 o
   4  11   3        0.54       -0.81      7.43 o
   0  12   3        0.40      -10.88     13.03 o
   2   0   4    13240.16    13248.02     56.58 o
   3   0   4     1379.59     1394.84     11.09 o
   4   0   4       36.13       56.30      3.86 o
   5   0   4       17.59       19.42      3.68 o
   6   0   4       11.49       10.53      3.65 o
   7   0   4     2239.34     2224.03     17.45 o
   8   0   4       20.16       12.48      7.18 o
   9   0   4      228.33      186.88      8.33 o
  10   0   4      299.88      310.27     15.67 o
  11   0   4       91.93      121.29     15.46 o
   2   1   4      730.52      695.50      4.82 o
   3   1   4      100.78       93.05      3.11 o
   4   1   4     9183.00     9453.27     21.58 o
   5   1   4       77.23       82.54      2.54 o
   6   1   4      945.79      985.78      7.05 o
   7   1   4       69.21       54.04      3.52 o
   8   1   4      619.85      633.79      8.98 o
   9   1   4       79.36       73.15      6.13 o
  10   1   4       92.13      116.05      9.35 o
  11   1   4        0.24       16.98     10.19 o
   0   2   4    21269.43    20559.26     69.20 o
   1   2   4      432.93      404.58      3.02 o
   2   2   4     5111.35     5311.79     15.00 o
   3   2   4      543.18      569.11      4.89 o
   4   2   4     2345.82     2499.72      9.91 o
   5   2   4       59.14       66.30      2.92 o
   6   2   4      349.85      360.74      4.35 o
   7   2   4       71.36       72.80      3.87 o
   8   2   4       19.64       15.33      4.18 o
   9   2   4       35.64       37.49      5.42 o
  10   2   4      108.18      103.43      8.51 o
  11   2   4       32.83       33.00     11.17 o
   1   3   4     1944.57     2022.21      5.89 o
   2   3   4       99.79      106.20      2.16 o
   3   3   4      205.80      200.55      3.20 o
   4   3   4      232.48      220.27      3.19 o
   5   3   4      391.68      406.29      4.57 o
   6   3   4       61.05       54.29      3.08 o
   7   3   4        0.22        3.16      3.17 o
   8   3   4       19.17       19.14      4.52 o
   9   3   4       38.52       35.22      6.70 o
  10   3   4        0.46        0.85      7.67 o
  11   3   4        1.42        8.88     11.08 o
   0   4   4     5689.07     6112.82     13.78 o
   1   4   4      122.22      126.99      2.14 o
   2   4   4      461.94      556.03      3.93 o
   3   4   4      340.56      433.10      3.75 o
   4   4   4      123.34      115.92      2.84 o
   5   4   4       37.73       40.94      2.01 o
   6   4   4       44.84       50.18      2.79 o
   7   4   4        1.99        2.24      3.20 o
   8   4   4       11.51       10.89      4.33 o
   9   4   4       11.34       13.16      6.14 o
  10   4   4        7.47       11.10      7.60 o
   1   5   4        0.08        1.73      1.98 o
   2   5   4      368.65      371.17      3.09 o
   3   5   4       51.68       58.28      2.41 o
   4   5   4        4.24        4.60      2.11 o
   5   5   4        0.08        2.27      2.66 o
   6   5   4      145.05      159.12      3.61 o
   7   5   4       58.00       51.78      3.69 o
   8   5   4       95.41       99.32      5.20 o
   9   5   4        6.59        7.51      5.91 o
  10   5   4       10.20       22.81      7.81 o
   0   6   4      139.11      175.95      3.42 o
   1   6   4        1.92        2.62      2.04 o
   2   6   4     1387.48     1423.91      6.01 o
   3   6   4       20.88       22.47      2.10 o
   4   6   4       64.13       62.16      2.88 o
   5   6   4      491.43      491.88      5.63 o
   6   6   4       72.10       65.09      3.63 o
   7   6   4      495.93      467.45      6.37 o
   8   6   4        0.53        5.03      5.13 o
   9   6   4       49.21       46.52      6.93 o
   1   7   4       12.97       13.30      2.38 o
   2   7   4        7.28        8.31      2.22 o
   3   7   4        5.91       10.36      2.56 o
   4   7   4     1967.31     2080.47      9.39 o
   5   7   4      103.96       96.60      3.96 o
   6   7   4       73.43       80.75      4.61 o
   7   7   4       29.06       29.58      4.89 o
   8   7   4       91.24      114.53      6.34 o
   9   7   4        7.71        7.79      7.24 o
   0   8   4      307.85      307.96      5.54 o
   1   8   4       16.51       17.39      2.60 o
   2   8   4      796.44      798.24      6.10 o
   3   8   4       40.41       39.90      3.80 o
   4   8   4      147.81      138.29      4.29 o
   5   8   4        0.91        1.91      3.83 o
   6   8   4       97.23      110.25      5.23 o
   7   8   4        5.01        2.68      5.37 o
   8   8   4       34.63       35.98      6.41 o
   1   9   4        0.95        2.26      3.34 o
   2   9   4        8.28        7.60      2.56 o
   3   9   4       20.39       20.71      4.46 o
   4   9   4       61.43       73.81      5.24 o
   5   9   4      344.36      350.96      7.69 o
   6   9   4        6.44       13.45      5.43 o
   7   9   4       51.96       52.80      6.55 o
   0  10   4       12.48       15.77      7.39 o
   1  10   4       24.71       23.75      6.01 o
   2  10   4      144.97      135.05      7.04 o
   3  10   4        2.84       -0.27      5.98 o
   4  10   4        2.97        6.66      6.62 o
   5  10   4       11.25       16.51      6.62 o
   6  10   4        7.77        4.25      6.83 o
   1  11   4        1.05       -0.23      7.28 o
   2  11   4        3.66       -1.51      8.18 o
   3  11   4       21.04       12.99      8.27 o
   4  11   4       25.13        9.06      7.56 o
   1   1   5    44424.91    42153.36    160.62 o
   2   1   5     4327.20     4370.95     11.61 o
   3   1   5      229.05      233.88      3.89 o
   4   1   5       86.91      114.04      3.68 o
   5   1   5      329.70      307.01      4.40 o
   6   1   5      129.51      123.43      3.62 o
   7   1   5        1.05        6.60      3.36 o
   8   1   5        3.11        2.09      3.68 o
   9   1   5       11.31       13.00      6.62 o
  10   1   5       62.95       56.64      8.42 o
  11   1   5       24.00       26.48      9.74 o
   0   2   5     8176.77     8095.14     21.91 o
   1   2   5      286.29      279.98      2.66 o
   2   2   5     7632.93     7838.44     18.85 o
   3   2   5       32.79       20.56      2.14 o
   4   2   5       36.73       37.32      2.89 o
   5   2   5      240.98      189.49      3.74 o
   6   2   5       22.00       23.36      2.77 o
   7   2   5       67.16       67.43      4.30 o
   8   2   5      472.87      484.15      7.78 o
   9   2   5        2.54        3.25      5.66 o
  10   2   5        0.01        1.88      8.27 o
  11   2   5        1.37        9.03      9.94 o
   1   3   5      754.54      648.51      3.86 o
   2   3   5        7.53        5.80      1.58 o
   3   3   5     3181.20     3171.56      9.41 o
   4   3   5     1513.16     1675.71      7.33 o
   5   3   5        0.52        4.27      2.51 o
   6   3   5       13.39       12.93      3.12 o
   7   3   5        5.74        5.87      3.42 o
   8   3   5      410.36      399.13      7.50 o
   9   3   5        8.11        8.88      6.73 o
  10   3   5       14.72       13.50      7.74 o
  11   3   5        0.83        8.48     10.93 o
   0   4   5        5.81        5.43      2.74 o
   1   4   5      515.28      508.05      3.49 o
   2   4   5     1138.66     1176.10      4.98 o
   3   4   5     5797.71     6054.14     12.48 o
   4   4   5        0.16        3.19      2.15 o
   5   4   5      980.79     1032.10      5.81 o
   6   4   5        1.98        2.63      2.88 o
   7   4   5      256.52      253.83      5.12 o
   8   4   5        9.39        9.38      4.20 o
   9   4   5      240.90      260.98      8.02 o
  10   4   5        2.89        4.93      7.60 o
   1   5   5     2274.16     2369.14      7.63 o
   2   5   5       23.95       29.45      1.96 o
   3   5   5       12.72       10.00      1.86 o
   4   5   5       66.79       63.87      2.42 o
   5   5   5      265.21      284.43      4.01 o
   6   5   5        1.35        2.22      2.54 o
   7   5   5      123.71      118.80      4.59 o
   8   5   5        6.21        5.74      4.52 o
   9   5   5       30.99       41.35      6.28 o
  10   5   5       17.80       17.99      8.62 o
   0   6   5      821.95      932.54      6.61 o
   1   6   5       15.34       21.81      1.89 o
   2   6   5       10.05        5.90      1.79 o
   3   6   5       33.42       27.59      2.30 o
   4   6   5        2.99        6.64      2.58 o
   5   6   5      615.39      610.09      6.02 o
   6   6   5       76.80       65.27      3.68 o
   7   6   5        3.51        3.61      2.98 o
   8   6   5       39.76       37.72      5.49 o
   9   6   5        3.33        3.23      7.35 o
   1   7   5        3.89        6.90      2.25 o
   2   7   5       51.09       59.12      2.46 o
   3   7   5      395.41      367.99      4.64 o
   4   7   5     1147.71     1136.33      7.14 o
   5   7   5        6.39        7.05      3.16 o
   6   7   5       15.83       16.74      3.74 o
   7   7   5        1.17        1.86      4.95 o
   8   7   5        0.18       -1.64      5.71 o
   9   7   5        7.07        6.62      7.73 o
   0   8   5      349.24      331.26      7.25 o
   1   8   5        2.07        1.47      2.68 o
   2   8   5      107.18       99.54      3.17 o
   3   8   5      113.09       85.70      3.59 o
   4   8   5        3.42        3.86      2.74 o
   5   8   5       39.71       59.41      4.38 o
   6   8   5        0.08        3.58      4.61 o
   7   8   5        2.56        5.34      5.57 o
   8   8   5        0.08        4.81      6.64 o
   1   9   5        0.02        2.59      2.77 o
   2   9   5        6.49       12.88      3.17 o
   3   9   5       32.80       45.52      4.37 o
   4   9   5      186.12      187.89      6.25 o
   5   9   5       13.85       14.88      5.03 o
   6   9   5        4.94        7.66      6.04 o
   7   9   5       25.45       20.14      6.68 o
   0  10   5      363.76      337.77     11.76 o
   1  10   5        1.84        2.88      5.56 o
   2  10   5       61.75       62.76      6.11 o
   3  10   5      240.90      260.28      8.04 o
   4  10   5        0.98       -0.08      6.36 o
   5  10   5       12.24        6.39      6.52 o
   6  10   5       14.07       14.45      7.02 o
   1  11   5       60.79       61.43      7.89 o
   2  11   5        1.67       -5.11      7.93 o
   3  11   5        6.66       16.86      7.86 o
   4  11   5       15.20       25.15      7.33 o
   0   0   6     4919.49     5072.45     24.92 o
   1   0   6    38161.20    36865.68    161.12 o
   2   0   6    15002.01    14820.01     52.34 o
   3   0   6      611.94      626.66      7.32 o
   4   0   6     7188.95     7474.36     30.37 o
   5   0   6      196.04      200.19      5.21 o
   6   0   6      105.38      118.43      4.52 o
   7   0   6      455.50      399.42      8.67 o
   8   0   6      419.06      397.33      9.57 o
   9   0   6        0.80       -2.98      9.06 o
  10   0   6       76.37       74.79     12.12 o
  11   0   6        0.00        7.07     14.12 o
   1   1   6     4660.46     4748.54     10.32 o
   2   1   6     8906.08     8995.44     21.51 o
   3   1   6     4560.55     4617.35     12.01 o
   4   1   6     1767.84     1655.51      8.89 o
   5   1   6      171.39      159.16      4.06 o
   6   1   6      934.84      956.57      6.19 o
   7   1   6       87.61       79.10      4.13 o
   8   1   6       62.22       64.77      4.54 o
   9   1   6       19.75       15.91      5.72 o
  10   1   6       30.05       35.68      7.69 o
  11   1   6       15.85        9.63      9.88 o
   0   2   6    25857.16    25075.55     73.97 o
   1   2   6     1990.42     1849.76      5.93 o
   2   2   6      227.33      206.19      2.81 o
   3   2   6      499.37      562.43      4.06 o
   4   2   6      189.43      235.16      4.25 o
   5   2   6       19.72       29.67      3.03 o
   6   2   6       53.00       46.61      2.95 o
   7   2   6       86.30       84.16      4.49 o
   8   2   6       24.90       18.02      4.15 o
   9   2   6        0.50        4.85      5.95 o
  10   2   6        0.88       -3.54      8.26 o
  11   2   6       15.48       21.54      9.99 o
   1   3   6      213.45      207.57      2.62 o
   2   3   6       46.81       47.23      2.08 o
   3   3   6      909.47     1009.96      5.37 o
   4   3   6        0.08        1.81      2.23 o
   5   3   6      129.75      146.62      3.49 o
   6   3   6      383.95      372.16      5.36 o
   7   3   6       14.75       12.08      3.71 o
   8   3   6       45.61       50.22      4.83 o
   9   3   6       60.23       53.02      7.11 o
  10   3   6        0.22        5.70      7.93 o
   0   4   6      553.38      500.35      5.24 o
   1   4   6       42.40       45.90      1.95 o
   2   4   6       90.26       84.52      2.18 o
   3   4   6      169.47      149.66      2.88 o
   4   4   6       14.08       10.79      2.27 o
   5   4   6        0.70        4.71      2.00 o
   6   4   6      301.67      307.40      4.99 o
   7   4   6      756.63      774.70      7.60 o
   8   4   6      384.07      346.20      6.82 o
   9   4   6       74.87       66.22      6.50 o
  10   4   6       20.18       21.24      8.03 o
   1   5   6      815.70      919.35      4.95 o
   2   5   6      103.12      113.21      2.12 o
   3   5   6        8.44       13.56      2.03 o
   4   5   6       56.52       65.17      2.52 o
   5   5   6      432.88      425.81      4.94 o
   6   5   6       66.59       69.24      3.00 o
   7   5   6        0.59        2.96      3.77 o
   8   5   6        8.66        6.18      4.47 o
   9   5   6        0.24       -4.02      6.13 o
  10   5   6        2.48       15.88      9.25 o
   0   6   6     1077.42     1012.33      6.82 o
   1   6   6       70.72       74.70      2.29 o
   2   6   6      871.83      865.84      4.99 o
   3   6   6        0.81        4.90      2.10 o
   4   6   6      429.47      435.27      4.80 o
   5   6   6      257.76      246.53      3.86 o
   6   6   6        3.54        3.99      2.61 o
   7   6   6      124.96      117.15      5.13 o
   8   6   6       38.32       40.40      5.42 o
   9   6   6        3.33        3.74      7.41 o
   1   7   6      264.61      251.14      3.77 o
   2   7   6     1623.06     1686.02      7.98 o
   3   7   6      202.20      198.89      3.53 o
   4   7   6      155.96      172.90      3.97 o
   5   7   6      228.11      228.29      4.60 o
   6   7   6      113.39      130.72      4.91 o
   7   7   6       24.76       22.61      4.98 o
   8   7   6       97.25      120.46      7.06 o
   9   7   6       17.21       26.31      8.11 o
   0   8   6      624.55      651.85      8.73 o
   1   8   6      163.78      159.44      3.49 o
   2   8   6      104.40       95.77      2.87 o
   3   8   6      119.33      122.14      3.75 o
   4   8   6      133.05      130.86      4.43 o
   5   8   6       25.34       23.55      4.25 o
   6   8   6        4.67       10.51      4.65 o
   7   8   6       43.08       33.50      5.83 o
   8   8   6       39.72       53.68      7.33 o
   1   9   6        0.07        2.30      3.35 o
   2   9   6       12.48        8.87      3.32 o
   3   9   6      431.11      394.34      7.12 o
   4   9   6       23.68       26.95      4.92 o
   5   9   6        3.39        5.95      5.52 o
   6   9   6      142.95      155.33      7.53 o
   7   9   6        1.55        5.47      7.16 o
   0  10   6      215.78      201.32     11.34 o
   1  10   6      127.94      128.79      6.81 o
   2  10   6      101.44       96.40      6.86 o
   3  10   6       18.09       22.69      5.89 o
   4  10   6       16.94       11.55      6.04 o
   5  10   6        3.25        0.56      6.61 o
   6  10   6       19.03       27.26      7.76 o
   1  11   6       25.53       28.36      7.92 o
   2  11   6       36.40       39.09      8.65 o
   3  11   6       12.58       19.71      8.50 o
   4  11   6       34.99       29.61      8.22 o
   1   1   7     5284.27     5351.90     14.62 o
   2   1   7     2408.49     2493.37      9.54 o
   3   1   7       97.10      118.66      2.97 o
   4   1   7       26.11       10.54      2.94 o
   5   1   7        4.71       13.70      3.08 o
   6   1   7       53.65       55.25      3.21 o
   7   1   7        2.84        4.84      3.83 o
   8   1   7       21.68       21.23      4.42 o
   9   1   7      151.41      154.27      8.22 o
  10   1   7        1.43        2.29      7.66 o
  11   1   7       31.52       35.45     10.37 o
   0   2   7     2844.34     2855.98     14.87 o
   1   2   7      564.18      577.01      3.88 o
   2   2   7        4.49        5.36      2.01 o
   3   2   7      163.71      130.55      2.91 o
   4   2   7      456.94      512.84      5.04 o
   5   2   7      281.61      250.61      4.32 o
   6   2   7       44.77       36.16      3.44 o
   7   2   7     2011.25     2071.67     11.89 o
   8   2   7       49.06       39.55      4.80 o
   9   2   7      190.80      201.40      7.54 o
  10   2   7       62.63       58.19      8.60 o
  11   2   7        0.03       -3.29      9.85 o
   1   3   7     5329.98     5369.13     10.85 o
   2   3   7     1898.88     2054.25      7.34 o
   3   3   7      521.43      450.84      4.26 o
   4   3   7       80.09       95.13      2.74 o
   5   3   7     1006.62     1035.47      6.90 o
   6   3   7      109.32      109.76      3.99 o
   7   3   7      148.58      144.26      4.82 o
   8   3   7      595.26      545.09      7.17 o
   9   3   7        0.71        4.35      6.85 o
  10   3   7        1.33       -1.21      8.29 o
   0   4   7      467.73      485.12      5.04 o
   1   4   7      651.62      639.20      3.74 o
   2   4   7       85.85       78.23      2.49 o
   3   4   7        8.60        4.52      1.88 o
   4   4   7       24.62       19.81      2.22 o
   5   4   7     1204.95     1212.32      7.83 o
   6   4   7        9.76        9.64      3.05 o
   7   4   7      267.77      253.37      5.35 o
   8   4   7        0.48        3.13      4.44 o
   9   4   7        6.15        6.53      5.97 o
  10   4   7        3.26       14.26      7.65 o
   1   5   7     2539.76     2602.85      7.88 o
   2   5   7       13.44       15.58      1.74 o
   3   5   7      220.90      225.12      2.89 o
   4   5   7      786.99      783.85      5.51 o
   5   5   7      347.90      323.82      4.65 o
   6   5   7      377.72      363.22      4.51 o
   7   5   7       70.91       68.28      4.34 o
   8   5   7       21.02       12.53      4.68 o
   9   5   7      141.25      132.33      7.76 o
  10   5   7       55.53       64.80      9.26 o
   0   6   7       65.19       63.67      2.87 o
   1   6   7      845.40      877.65      4.64 o
   2   6   7      293.13      304.69      3.43 o
   3   6   7      190.95      190.04      3.36 o
   4   6   7     1392.62     1440.50      7.82 o
   5   6   7       40.20       35.38      2.82 o
   6   6   7       88.06       89.00      3.55 o
   7   6   7      296.29      292.44      6.69 o
   8   6   7        5.44       13.75      5.19 o
   9   6   7       17.85       15.92      7.59 o
   1   7   7       68.64       76.21      2.77 o
   2   7   7        4.32        9.55      2.19 o
   3   7   7      334.54      361.48      4.27 o
   4   7   7       80.38       81.37      3.48 o
   5   7   7      131.42      126.17      3.99 o
   6   7   7      115.46      113.30      5.00 o
   7   7   7       51.55       60.08      5.83 o
   8   7   7        2.53        8.96      6.41 o
   9   7   7       27.86       36.07      7.91 o
   0   8   7       73.71       63.44      3.64 o
   1   8   7      114.42      103.50      3.63 o
   2   8   7       13.07       12.33      2.88 o
   3   8   7       17.21       18.16      3.11 o
   4   8   7      252.73      220.50      5.11 o
   5   8   7        8.26        2.38      4.34 o
   6   8   7       16.01       26.70      5.39 o
   7   8   7        8.72        4.06      6.49 o
   8   8   7        3.42        6.00      7.40 o
   1   9   7        0.01        6.88      3.06 o
   2   9   7       97.90       97.80      3.74 o
   3   9   7        0.70        7.81      4.25 o
   4   9   7       21.93       20.58      5.27 o
   5   9   7      109.60      122.29      6.80 o
   6   9   7       28.92       32.63      6.54 o
   7   9   7        4.27       10.83      7.12 o
   0  10   7        0.88       -0.26      7.69 o
   1  10   7      176.40      183.73      7.53 o
   2  10   7       70.31       78.88      6.96 o
   3  10   7        6.39       12.20      6.07 o
   4  10   7        0.29        6.98      6.36 o
   5  10   7       24.68       39.71      6.98 o
   1  11   7        0.21        0.04      7.22 o
   2  11   7        0.06        4.53      8.79 o
   3  11   7       10.95       19.09      8.45 o
   4  11   7        4.54       11.30      8.46 o
   0   0   8     6197.86     6154.78     23.43 o
   1   0   8     7190.05     7117.38     19.32 o
   2   0   8      829.48      901.06      6.37 o
   3   0   8       47.21       57.16      3.87 o
   4   0   8     4274.53     4571.09     20.31 o
   5   0   8      181.24      209.65      5.71 o
   6   0   8       61.61       56.82      3.18 o
   7   0   8     1680.64     1735.39     18.92 o
   8   0   8      204.92      191.71     11.32 o
   9   0   8        5.73       17.59      9.72 o
  10   0   8       39.30       43.22     11.17 o
  11   0   8        0.78       11.88     14.17 o
   1   1   8     1689.73     1724.47      5.97 o
   2   1   8     1278.82     1365.44      5.87 o
   3   1   8     3450.32     3567.94     13.49 o
   4   1   8      539.05      503.21      4.96 o
   5   1   8        5.32        1.50      3.10 o
   6   1   8     1858.72     1940.82     12.27 o
   7   1   8      266.58      247.67      4.03 o
   8   1   8       84.29       90.29      5.35 o
   9   1   8        9.05        4.70      7.01 o
  10   1   8        0.04        0.49      7.97 o
  11   1   8       21.10       21.43     10.47 o
   0   2   8       23.72       20.66      2.67 o
   1   2   8      246.00      249.54      3.17 o
   2   2   8     3320.84     3376.33     10.14 o
   3   2   8      328.26      336.48      3.58 o
   4   2   8      150.85      124.84      3.54 o
   5   2   8       19.73       19.11      2.95 o
   6   2   8       88.02       90.59      3.86 o
   7   2   8      593.92      600.90      7.09 o
   8   2   8      349.09      366.90      7.54 o
   9   2   8      164.27      155.44      7.59 o
  10   2   8      102.90       96.38      8.39 o
   1   3   8     1791.75     1917.70      6.66 o
   2   3   8       29.49       24.02      2.23 o
   3   3   8     1525.83     1722.82      7.48 o
   4   3   8       40.06       34.15      2.15 o
   5   3   8      223.83      255.16      4.03 o
   6   3   8       44.79       48.60      3.64 o
   7   3   8      222.99      254.44      5.34 o
   8   3   8      102.92      124.27      5.12 o
   9   3   8       31.01       37.00      7.47 o
  10   3   8        0.32        2.74      8.79 o
   0   4   8     2635.56     2882.48     11.28 o
   1   4   8       47.93       44.86      2.00 o
   2   4   8       43.60       40.53      2.36 o
   3   4   8      220.69      234.86      3.24 o
   4   4   8        7.04        8.54      2.27 o
   5   4   8        4.48        6.77      2.43 o
   6   4   8      106.92      100.26      3.81 o
   7   4   8      251.87      219.54      5.56 o
   8   4   8       35.04       35.59      4.86 o
   9   4   8      108.50      106.11      7.50 o
  10   4   8       22.18       23.84      8.17 o
   1   5   8      446.03      478.96      3.59 o
   2   5   8       57.81       46.82      2.24 o
   3   5   8       87.78       79.05      2.51 o
   4   5   8      513.33      503.94      5.19 o
   5   5   8        0.91        4.74      3.02 o
   6   5   8       20.64       23.69      3.55 o
   7   5   8       36.34       25.52      4.08 o
   8   5   8       15.93       31.94      5.01 o
   9   5   8       12.03        8.24      6.90 o
  10   5   8        3.84       15.45      8.85 o
   0   6   8      265.78      268.31      4.15 o
   1   6   8       37.78       34.57      2.19 o
   2   6   8        7.17        7.59      1.89 o
   3   6   8       29.91       26.09      2.67 o
   4   6   8      615.72      622.60      5.13 o
   5   6   8      106.10       91.84      3.54 o
   6   6   8        3.50        4.99      3.06 o
   7   6   8       12.47       14.22      4.66 o
   8   6   8        1.42        5.08      5.59 o
   9   6   8        0.11       -1.65      7.78 o
   1   7   8       24.85       21.01      2.41 o
   2   7   8        0.81        1.71      2.25 o
   3   7   8        1.37        2.06      2.43 o
   4   7   8      153.90      145.24      4.22 o
   5   7   8        0.00        1.97      3.73 o
   6   7   8      250.10      258.29      6.75 o
   7   7   8        1.21        2.74      5.37 o
   8   7   8       16.57       20.00      6.18 o
   0   8   8     1040.56     1032.33     10.54 o
   1   8   8      167.54      169.18      3.79 o
   2   8   8      223.42      215.01      4.18 o
   3   8   8       60.58       54.29      3.18 o
   4   8   8        2.49        4.56      4.20 o
   5   8   8       33.01       37.25      4.33 o
   6   8   8       78.01       83.73      6.36 o
   7   8   8        0.01        3.82      6.89 o
   8   8   8      105.96      128.76      8.41 o
   1   9   8        6.24        7.99      2.94 o
   2   9   8       62.95       61.60      3.67 o
   3   9   8      121.02      103.70      5.34 o
   4   9   8        2.42        8.69      5.54 o
   5   9   8      201.76      233.36      7.88 o
   6   9   8      116.67      130.92      7.82 o
   7   9   8        2.62        0.48      7.48 o
   0  10   8       17.21       13.10      7.70 o
   1  10   8       40.21       39.14      5.69 o
   2  10   8       49.03       55.13      6.66 o
   3  10   8        2.04        4.00      6.40 o
   4  10   8        0.43        2.27      6.76 o
   5  10   8       26.81       36.99      7.44 o
   1  11   8       35.19       42.01      8.20 o
   2  11   8        2.55        3.98      8.26 o
   3  11   8        9.70        6.26      8.44 o
   1   1   9       33.40       21.05      1.69 o
   2   1   9      528.24      514.44      4.02 o
   3   1   9      972.07     1073.81      6.25 o
   4   1   9      161.93      186.55      3.33 o
   5   1   9       21.29       21.30      2.96 o
   6   1   9       43.82       45.89      3.62 o
   7   1   9      152.20      132.65      4.73 o
   8   1   9       11.03        9.97      4.09 o
   9   1   9      123.92      121.14      8.68 o
  10   1   9       19.32       10.72      8.03 o
  11   1   9        6.22       10.75     10.24 o
   0   2   9     1434.62     1512.10      8.73 o
   1   2   9      326.94      305.84      3.14 o
   2   2   9     1365.61     1482.06      6.98 o
   3   2   9      281.80      296.71      3.50 o
   4   2   9      298.85      305.25      4.05 o
   5   2   9      452.62      395.61      4.74 o
   6   2   9      200.59      182.15      4.64 o
   7   2   9     1412.40     1490.13     11.34 o
   8   2   9       27.73       39.64      5.14 o
   9   2   9      161.21      164.15      8.73 o
  10   2   9        0.07        1.52      7.62 o
   1   3   9    10472.56    10802.58     16.77 o
   2   3   9     2637.98     2748.63      8.62 o
   3   3   9     1406.37     1446.85      7.20 o
   4   3   9      217.22      194.55      3.51 o
   5   3   9       46.42       37.90      2.53 o
   6   3   9      126.33      132.85      4.18 o
   7   3   9      522.99      494.13      7.02 o
   8   3   9       33.14       37.47      4.68 o
   9   3   9      123.25      143.78      7.98 o
  10   3   9       51.29       44.96      8.19 o
   0   4   9     1748.48     1635.45      8.80 o
   1   4   9       32.05       36.97      2.03 o
   2   4   9      130.90      129.37      2.60 o
   3   4   9      577.52      573.26      4.80 o
   4   4   9      209.67      197.29      3.10 o
   5   4   9     1132.80     1190.73      7.91 o
   6   4   9       14.41       13.48      3.18 o
   7   4   9      312.81      302.73      5.86 o
   8   4   9        0.11        4.55      4.75 o
   9   4   9      194.37      211.56      8.62 o
  10   4   9       29.49       28.68      8.23 o
   1   5   9       20.75       15.31      1.67 o
   2   5   9       38.09       27.66      2.24 o
   3   5   9     1473.42     1485.01      7.00 o
   4   5   9       25.67       22.23      2.74 o
   5   5   9       27.93       28.75      3.22 o
   6   5   9       10.73        9.95      3.34 o
   7   5   9       91.85       82.40      4.62 o
   8   5   9       38.78       39.92      5.66 o
   9   5   9       10.85       16.77      7.53 o
   0   6   9     1404.92     1373.94      8.79 o
   1   6   9      130.18      117.87      2.67 o
   2   6   9       10.07        9.28      2.19 o
   3   6   9      886.76      848.89      5.68 o
   4   6   9        6.07       13.78      3.28 o
   5   6   9      428.93      443.28      5.49 o
   6   6   9      203.55      219.73      5.10 o
   7   6   9        1.11        7.30      4.54 o
   8   6   9        3.16        2.76      6.06 o
   9   6   9        4.52        5.40      7.81 o
   1   7   9      381.90      338.20      3.48 o
   2   7   9      236.50      214.93      3.21 o
   3   7   9       62.78       53.41      3.17 o
   4   7   9      170.47      168.40      4.16 o
   5   7   9       64.40       58.66      4.04 o
   6   7   9      224.62      216.34      6.56 o
   7   7   9       15.62       23.13      6.25 o
   8   7   9       70.60       69.11      6.78 o
   0   8   9       37.99       37.41      4.01 o
   1   8   9      239.11      222.73      3.85 o
   2   8   9       51.40       54.54      3.15 o
   3   8   9       54.34       61.40      4.00 o
   4   8   9        1.96        4.73      4.25 o
   5   8   9       62.36       79.15      5.51 o
   6   8   9       25.69       23.63      6.15 o
   7   8   9        6.11       13.48      7.25 o
   1   9   9      112.53      134.20      4.81 o
   2   9   9       43.37       45.59      4.18 o
   3   9   9      127.04      131.26      6.16 o
   4   9   9       61.35       62.18      5.94 o
   5   9   9       13.52       17.07      6.09 o
   6   9   9        0.01        5.44      7.09 o
   0  10   9      299.15      306.29     13.38 o
   1  10   9       44.29       48.74      6.72 o
   2  10   9       23.34       23.09      6.21 o
   3  10   9        0.16       10.56      7.17 o
   4  10   9        3.33        7.61      6.60 o
   5  10   9       47.16       66.74      7.96 o
   1  11   9       25.56       45.37      7.56 o
   2  11   9       18.49       25.18      8.24 o
   3  11   9       72.49       94.18     10.04 o
   0   0  10      333.59      291.50      5.15 o
   1   0  10      468.58      467.06      4.83 o
   2   0  10     8037.85     8108.28     20.17 o
   3   0  10     3599.06     3703.86     15.39 o
   4   0  10      853.90      856.91      8.51 o
   5   0  10      380.19      402.57      6.65 o
   6   0  10      536.73      520.55      8.85 o
   7   0  10      129.59      115.34      6.56 o
   8   0  10       64.01       57.81     10.44 o
   9   0  10        7.98        8.11     10.71 o
  10   0  10       27.60       37.17     11.14 o
   1   1  10     1582.02     1593.13      5.35 o
   2   1  10      201.50      175.80      2.74 o
   3   1  10       49.77       58.23      2.49 o
   4   1  10     3155.32     3220.06     12.80 o
   5   1  10       21.78       18.20      2.33 o
   6   1  10       14.22       15.21      3.53 o
   7   1  10       20.01       19.52      3.88 o
   8   1  10        2.97        3.60      3.48 o
   9   1  10       52.55       44.63      7.32 o
  10   1  10       22.14       35.84      8.00 o
   0   2  10       41.89       49.05      3.40 o
   1   2  10        9.22       16.83      1.65 o
   2   2  10      592.36      652.58      4.86 o
   3   2  10     1900.74     1963.60     10.29 o
   4   2  10       52.54       54.63      2.59 o
   5   2  10        6.23       13.12      3.21 o
   6   2  10        0.86        1.18      3.71 o
   7   2  10      174.47      175.34      5.89 o
   8   2  10       58.58       49.75      4.10 o
   9   2  10        1.64        4.51      7.44 o
  10   2  10       95.66      104.84      8.82 o
   1   3  10      142.11      120.79      2.58 o
   2   3  10     1019.62     1111.31      5.30 o
   3   3  10      100.44       90.51      2.90 o
   4   3  10      182.36      187.95      3.01 o
   5   3  10        0.71        4.67      2.94 o
   6   3  10      158.18      145.17      4.60 o
   7   3  10       22.74       21.85      3.90 o
   8   3  10      352.32      329.26      7.19 o
   9   3  10       52.97       49.12      7.78 o
  10   3  10        3.21       10.10      8.56 o
   0   4  10     2119.89     2273.41      9.24 o
   1   4  10      837.10      793.13      4.87 o
   2   4  10        1.23        2.46      1.77 o
   3   4  10      115.56      146.69      3.06 o
   4   4  10      123.03      114.05      2.91 o
   5   4  10       38.86       34.43      2.88 o
   6   4  10       12.67       13.52      3.91 o
   7   4  10        0.02        3.72      3.45 o
   8   4  10        1.29        2.00      5.43 o
   9   4  10        0.15        4.81      6.92 o
  10   4  10        3.47        8.59      8.49 o
   1   5  10       78.22       66.97      2.34 o
   2   5  10      766.17      813.20      5.24 o
   3   5  10        0.46        7.36      2.54 o
   4   5  10      237.10      227.49      3.82 o
   5   5  10       71.39       84.16      3.18 o
   6   5  10       35.95       33.18      3.25 o
   7   5  10        7.21        6.76      4.78 o
   8   5  10       12.73       19.48      5.73 o
   9   5  10       18.79       21.24      7.83 o
   0   6  10      425.02      430.29      6.13 o
   1   6  10      187.51      193.82      3.13 o
   2   6  10       13.43       15.31      2.44 o
   3   6  10      444.76      410.60      4.95 o
   4   6  10      182.22      169.66      4.48 o
   5   6  10      200.63      176.17      4.34 o
   6   6  10        4.46        8.85      4.10 o
   7   6  10       68.32       61.49      5.55 o
   8   6  10        0.25        1.77      6.65 o
   9   6  10        0.40        2.14      7.55 o
   1   7  10        0.43        2.51      2.38 o
   2   7  10        7.77        9.51      2.40 o
   3   7  10      506.28      534.34      6.00 o
   4   7  10       66.01       70.57      3.84 o
   5   7  10       25.74       26.57      4.28 o
   6   7  10        0.90        5.93      5.04 o
   7   7  10        0.01       -2.66      6.27 o
   8   7  10       77.37      110.24      7.89 o
   0   8  10      107.23      110.94      5.26 o
   1   8  10       30.04       34.77      2.97 o
   2   8  10     1125.64     1180.69      9.11 o
   3   8  10      120.34      113.33      4.17 o
   4   8  10       84.02       81.63      4.28 o
   5   8  10        1.41        7.71      4.89 o
   6   8  10       32.23       28.31      6.35 o
   7   8  10       24.49       30.02      7.21 o
   1   9  10        0.82        4.43      4.44 o
   2   9  10       10.23        8.41      4.10 o
   3   9  10        7.08        3.52      5.23 o
   4   9  10      295.09      291.10      7.95 o
   5   9  10        1.88        3.43      6.62 o
   6   9  10        6.79       19.55      7.44 o
   0  10  10        6.86       19.51      9.35 o
   1  10  10       29.85       31.09      6.81 o
   2  10  10       37.23       39.42      7.14 o
   3  10  10        1.39        2.36      7.82 o
   4  10  10        1.85        7.31      6.80 o
   5  10  10        0.18        3.77      8.05 o
   1  11  10       19.04       19.17      9.29 o
   2  11  10        0.74       11.32      9.15 o
   1   1  11       81.73       74.36      2.10 o
   2   1  11      640.29      649.83      4.44 o
   3   1  11     3770.38     3764.04     11.15 o
   4   1  11      146.53      161.19      3.43 o
   5   1  11        3.44        3.99      2.25 o
   6   1  11      338.20      312.56      5.36 o
   7   1  11      127.20      120.78      5.24 o
   8   1  11        1.33        0.68      4.18 o
   9   1  11        0.59        1.28      7.49 o
  10   1  11        0.00        4.80      8.17 o
   0   2  11      411.90      397.42      5.46 o
   1   2  11        0.04        1.06      1.90 o
   2   2  11     1363.57     1407.54      6.87 o
   3   2  11     2308.01     2265.53     10.68 o
   4   2  11      924.92      909.08      5.43 o
   5   2  11      835.25      856.72      7.07 o
   6   2  11      260.75      221.99      5.69 o
   7   2  11       14.64       13.93      4.35 o
   8   2  11      119.90      108.39      5.17 o
   9   2  11      472.74      470.75     12.20 o
  10   2  11        1.88        7.92      8.06 o
   1   3  11     7001.96     7178.05     15.19 o
   2   3  11      168.17      181.84      3.29 o
   3   3  11      423.76      391.96      4.43 o
   4   3  11       65.12       56.71      2.84 o
   5   3  11      234.83      236.43      4.53 o
   6   3  11       23.96       21.31      3.75 o
   7   3  11      201.25      190.65      5.86 o
   8   3  11       24.60       22.86      4.38 o
   9   3  11       10.52       20.01      7.70 o
  10   3  11        0.01       10.66      8.79 o
   0   4  11      115.57       81.03      2.83 o
   1   4  11       25.83       20.83      1.99 o
   2   4  11        0.21        2.93      1.77 o
   3   4  11      805.66      824.65      5.52 o
   4   4  11      172.47      161.96      3.66 o
   5   4  11      730.32      754.81      6.23 o
   6   4  11       48.70       44.73      4.01 o
   7   4  11      427.98      447.23      7.63 o
   8   4  11        0.95        1.28      5.82 o
   9   4  11       37.47       46.67      8.06 o
  10   4  11       10.43       19.44      9.35 o
   1   5  11      731.78      725.99      4.81 o
   2   5  11      113.57      123.20      2.83 o
   3   5  11     1332.32     1340.78      7.50 o
   4   5  11        1.06        3.50      2.56 o
   5   5  11       80.53       79.10      3.79 o
   6   5  11       13.69       19.87      3.64 o
   7   5  11       97.72       86.92      5.21 o
   8   5  11      233.90      239.33      8.37 o
   9   5  11       31.05       30.79      7.42 o
   0   6  11      152.00      159.62      4.51 o
   1   6  11       57.89       54.78      2.84 o
   2   6  11        7.66        8.97      2.52 o
   3   6  11     1015.27     1020.07      7.09 o
   4   6  11      292.58      277.00      5.27 o
   5   6  11      323.57      292.74      5.45 o
   6   6  11       42.49       35.25      4.17 o
   7   6  11       15.15       14.68      5.65 o
   8   6  11       24.10       20.53      6.79 o
   9   6  11       29.16       37.92      7.72 o
   1   7  11      142.50      149.89      3.27 o
   2   7  11        5.32        2.52      2.72 o
   3   7  11       40.23       43.99      2.78 o
   4   7  11       48.27       36.99      2.98 o
   5   7  11      246.85      237.38      5.44 o
   6   7  11       60.60       63.62      5.68 o
   7   7  11        4.90        7.32      6.40 o
   8   7  11       15.49       27.29      7.73 o
   0   8  11      415.79      423.93      7.89 o
   1   8  11      346.97      327.56      4.04 o
   2   8  11      150.10      142.20      4.75 o
   3   8  11       45.79       40.65      4.11 o
   4   8  11      103.43      106.58      4.88 o
   5   8  11        0.00        1.87      4.95 o
   6   8  11        8.20       16.87      6.54 o
   7   8  11        7.99       14.04      7.42 o
   1   9  11        4.48       10.26      4.80 o
   2   9  11        1.58        4.05      4.76 o
   3   9  11       21.29       30.26      5.92 o
   4   9  11        0.01        3.21      5.82 o
   5   9  11        3.57        7.56      6.65 o
   6   9  11       26.94       27.02      7.49 o
   0  10  11        4.51        3.15      9.46 o
   1  10  11       99.10       99.45      7.64 o
   2  10  11        6.53       16.34      8.18 o
   3  10  11       34.73       43.73      7.71 o
   4  10  11        8.68        7.92      7.32 o
   5  10  11       45.36       63.70      8.57 o
   1  11  11       55.78       69.71     10.81 o
   2  11  11       80.36       71.11     10.18 o
   0   0  12      291.85      279.14      5.85 o
   1   0  12      361.44      342.23      4.44 o
   2   0  12     4805.08     4840.34     15.74 o
   3   0  12       66.03       71.01      4.13 o
   4   0  12       97.65      115.00      4.47 o
   5   0  12       42.61       38.44      4.00 o
   6   0  12       33.00       40.05      5.04 o
   7   0  12       33.25       28.67      3.93 o
   8   0  12        2.07       12.22      6.19 o
   9   0  12       71.59       56.18     11.56 o
  10   0  12       44.50       69.61     12.33 o
   1   1  12       54.50       53.69      1.98 o
   2   1  12        1.06        0.94      2.12 o
   3   1  12      835.01      847.48      5.71 o
   4   1  12     1389.49     1382.63      7.95 o
   5   1  12        0.31        1.56      2.89 o
   6   1  12      244.46      250.94      5.05 o
   7   1  12       16.07       20.86      4.11 o
   8   1  12       63.82       71.78      5.85 o
   9   1  12        0.27       -2.86      7.86 o
  10   1  12        8.80        5.61      8.96 o
   0   2  12      108.41       91.86      3.35 o
   1   2  12     1792.03     1847.16      6.66 o
   2   2  12        3.66        9.02      1.79 o
   3   2  12       53.47       72.48      3.00 o
   4   2  12     1110.60     1121.83      6.33 o
   5   2  12      117.01      101.91      3.43 o
   6   2  12        7.22       10.36      4.18 o
   7   2  12      215.27      199.59      6.05 o
   8   2  12        0.13        9.80      5.55 o
   9   2  12       40.19       42.32      8.47 o
  10   2  12        1.07        4.83      8.22 o
   1   3  12      125.75      109.56      2.53 o
   2   3  12      547.16      545.68      4.59 o
   3   3  12        1.22        1.87      2.49 o
   4   3  12       47.26       52.36      2.94 o
   5   3  12       79.67       59.39      3.02 o
   6   3  12        1.06        2.20      3.70 o
   7   3  12        6.24        7.83      4.53 o
   8   3  12        2.37        3.16      5.94 o
   9   3  12       12.67       21.51      7.69 o
  10   3  12        0.59        5.25      8.70 o
   0   4  12      620.42      676.37      6.95 o
   1   4  12      232.41      218.99      3.01 o
   2   4  12      177.71      211.40      3.18 o
   3   4  12      760.58      756.44      5.39 o
   4   4  12      569.98      575.86      5.80 o
   5   4  12      222.47      189.92      4.48 o
   6   4  12        1.20        1.21      3.64 o
   7   4  12      109.25       89.45      5.69 o
   8   4  12      113.27      115.04      7.72 o
   9   4  12        0.01        5.16      7.45 o
   1   5  12        0.60        1.96      2.13 o
   2   5  12       58.97       57.21      2.95 o
   3   5  12      523.06      551.80      5.32 o
   4   5  12       24.32       29.24      2.98 o
   5   5  12      112.92      137.92      4.34 o
   6   5  12       10.95        4.60      4.17 o
   7   5  12       11.83       14.71      5.33 o
   8   5  12       23.11       23.29      6.26 o
   9   5  12        0.82        7.51      8.54 o
   0   6  12      860.34      827.56      8.06 o
   1   6  12       48.67       41.74      2.94 o
   2   6  12      684.11      693.76      5.90 o
   3   6  12       25.04       26.41      3.11 o
   4   6  12        0.59       -0.21      2.92 o
   5   6  12        4.08        5.79      3.54 o
   6   6  12       86.08       91.74      4.99 o
   7   6  12        1.24       -0.36      5.83 o
   8   6  12       18.69       27.95      7.00 o
   1   7  12      448.92      438.59      5.21 o
   2   7  12        0.16        2.20      2.97 o
   3   7  12      484.71      456.55      4.93 o
   4   7  12       54.78       63.42      4.06 o
   5   7  12       23.35       21.37      4.02 o
   6   7  12       60.25       56.18      6.11 o
   7   7  12        0.24        6.89      6.79 o
   8   7  12       69.90       73.68      8.01 o
   0   8  12       33.70       19.87      3.81 o
   1   8  12      281.51      290.97      4.56 o
   2   8  12       36.11       25.54      3.30 o
   3   8  12       10.83        9.94      4.19 o
   4   8  12        1.42        3.89      4.53 o
   5   8  12        4.60        8.50      5.59 o
   6   8  12       66.52       57.19      6.86 o
   7   8  12       51.87       50.49      7.54 o
   1   9  12        0.61        3.75      4.96 o
   2   9  12       32.71       32.40      5.61 o
   3   9  12       32.87       35.02      5.96 o
   4   9  12       71.65       68.38      6.53 o
   5   9  12       11.49       12.76      6.95 o
   6   9  12       10.53       19.91      7.57 o
   0  10  12        0.46       14.89     10.03 o
   1  10  12        0.41        2.61      6.91 o
   2  10  12       64.51       55.81      8.44 o
   3  10  12       23.11       22.93      7.45 o
   4  10  12        2.28       10.83      7.75 o
   1  11  12       13.52       21.58     11.10 o
   1   1  13     3125.88     3187.47      9.49 o
   2   1  13       33.11       28.46      2.26 o
   3   1  13        2.99        5.85      2.45 o
   4   1  13      359.74      346.17      4.20 o
   5   1  13     1022.35     1008.14      7.53 o
   6   1  13      375.45      382.27      5.88 o
   7   1  13        0.58        4.35      4.53 o
   8   1  13       28.55       25.40      6.73 o
   9   1  13       17.31       22.80      8.25 o
  10   1  13       51.43       56.02      8.97 o
   0   2  13     4070.21     4362.22     14.73 o
   1   2  13     1539.78     1582.39      6.42 o
   2   2  13      189.61      213.03      2.82 o
   3   2  13       87.37       92.79      3.26 o
   4   2  13        1.70        2.90      2.27 o
   5   2  13      430.69      441.89      4.89 o
   6   2  13      225.34      228.33      6.05 o
   7   2  13      698.72      687.85      9.13 o
   8   2  13        3.75       -1.66      6.11 o
   9   2  13       18.90       21.74      8.42 o
  10   2  13        2.74        2.25      8.84 o
   1   3  13     1197.84     1129.85      5.48 o
   2   3  13       54.18       54.18      2.70 o
   3   3  13     1106.80     1138.05      6.67 o
   4   3  13      140.13      140.30      3.71 o
   5   3  13      459.23      457.64      6.63 o
   6   3  13      350.40      336.30      6.07 o
   7   3  13       16.31       11.01      4.25 o
   8   3  13      137.72      129.90      8.47 o
   9   3  13      113.19      141.59      8.90 o
  10   3  13        0.04        4.34      8.62 o
   0   4  13       56.04       61.99      3.65 o
   1   4  13       11.46       13.91      1.96 o
   2   4  13      256.25      251.49      3.71 o
   3   4  13      563.85      545.36      4.88 o
   4   4  13      152.46      139.40      4.12 o
   5   4  13      865.63      898.78      7.55 o
   6   4  13      238.61      231.70      6.06 o
   7   4  13      331.75      363.33      8.46 o
   8   4  13        8.41        8.88      6.91 o
   9   4  13       86.35      117.89      8.98 o
   1   5  13      649.13      655.49      5.30 o
   2   5  13       19.40       20.50      2.23 o
   3   5  13      582.77      567.61      5.67 o
   4   5  13        0.81        2.95      2.98 o
   5   5  13       60.09       56.13      3.88 o
   6   5  13       32.25       29.52      5.49 o
   7   5  13      243.15      249.22      7.79 o
   8   5  13      146.38      146.45      7.36 o
   9   5  13        4.47       15.58      8.20 o
   0   6  13      332.53      288.10      4.96 o
   1   6  13       56.44       53.30      2.98 o
   2   6  13      560.15      548.27      6.06 o
   3   6  13       24.71       21.85      2.85 o
   4   6  13        2.40        2.32      3.10 o
   5   6  13      160.06      157.53      5.07 o
   6   6  13      110.64       94.32      5.45 o
   7   6  13       37.37       32.37      6.12 o
   8   6  13       33.16       46.88      8.34 o
   1   7  13       10.31        8.49      2.87 o
   2   7  13      132.29      140.38      4.22 o
   3   7  13      219.68      224.85      4.30 o
   4   7  13      147.16      132.19      4.66 o
   5   7  13        3.31       10.30      5.18 o
   6   7  13        2.28        6.01      6.26 o
   7   7  13        0.52        4.96      7.22 o
   8   7  13        6.42        5.17      7.99 o
   0   8  13       50.56       47.04      4.70 o
   1   8  13       29.69       27.27      3.45 o
   2   8  13       12.07       12.02      3.69 o
   3   8  13       36.56       30.79      4.55 o
   4   8  13       10.29       16.54      5.07 o
   5   8  13       73.45       75.52      6.29 o
   6   8  13        0.01        1.92      6.63 o
   7   8  13       16.16       27.36      7.67 o
   1   9  13       28.64       35.28      5.88 o
   2   9  13      119.11      111.73      6.99 o
   3   9  13       25.53       39.93      6.17 o
   4   9  13       13.41       13.62      6.31 o
   5   9  13       16.66       20.83      7.23 o
   0  10  13      235.18      243.12     13.06 o
   1  10  13        0.21        3.73      8.07 o
   2  10  13        0.57        4.43      8.87 o
   3  10  13       20.27       28.39      7.54 o
   4  10  13        0.36       12.70      8.18 o
   0   0  14     2047.76     2006.25     14.10 o
   1   0  14      753.31      723.12      5.94 o
   2   0  14       36.30       49.64      3.17 o
   3   0  14     1321.15     1399.35     13.17 o
   4   0  14       35.48       18.73      3.94 o
   5   0  14      341.22      363.20      7.27 o
   6   0  14      407.22      380.36      7.83 o
   7   0  14       90.10      100.64      5.87 o
   8   0  14      367.09      366.44     16.13 o
   9   0  14       32.11       34.19     11.91 o
  10   0  14        9.49        6.69     12.89 o
   1   1  14      106.45      110.98      2.40 o
   2   1  14      312.13      311.72      3.68 o
   3   1  14       91.40       87.20      2.93 o
   4   1  14       43.59       39.51      2.54 o
   5   1  14      228.80      206.47      4.25 o
   6   1  14      783.04      818.11     10.15 o
   7   1  14        0.99       -0.86      4.71 o
   8   1  14       63.01       65.74      8.22 o
   9   1  14        0.16        1.96      8.29 o
  10   1  14        5.64        6.39      9.83 o
   0   2  14     2385.76     2508.10     11.82 o
   1   2  14      614.61      597.01      4.07 o
   2   2  14      609.89      607.95      4.40 o
   3   2  14      305.91      291.18      4.01 o
   4   2  14      301.36      281.60      3.92 o
   5   2  14       38.77       32.92      3.19 o
   6   2  14      171.82      164.68      5.26 o
   7   2  14        0.02        0.76      4.83 o
   8   2  14       42.43       47.27      7.50 o
   9   2  14       55.25       54.16      8.34 o
  10   2  14       11.55        6.97      8.86 o
   1   3  14      462.84      436.27      3.81 o
   2   3  14        2.15        2.90      2.44 o
   3   3  14      555.39      577.09      4.78 o
   4   3  14      237.69      252.45      4.43 o
   5   3  14      287.43      287.15      5.17 o
   6   3  14        7.44        2.45      2.41 o
   7   3  14        8.79        2.61      4.28 o
   8   3  14        0.04        3.51      7.02 o
   9   3  14       13.24       25.33      8.18 o
   0   4  14      846.83      844.10      7.72 o
   1   4  14       88.12       90.91      2.32 o
   2   4  14      136.19      127.83      3.26 o
   3   4  14      584.73      572.73      5.43 o
   4   4  14       34.96       31.46      3.45 o
   5   4  14      247.71      223.36      5.27 o
   6   4  14       28.91       27.50      5.46 o
   7   4  14        0.27       10.27      6.68 o
   8   4  14        1.31        7.06      7.03 o
   9   4  14       70.43       55.18      8.75 o
   1   5  14        7.97       11.82      2.35 o
   2   5  14      129.59      130.00      4.17 o
   3   5  14      102.15      104.37      4.06 o
   4   5  14        4.01        2.77      3.00 o
   5   5  14       59.01       69.46      4.03 o
   6   5  14       27.77       24.86      3.69 o
   7   5  14       78.22      101.68      6.95 o
   8   5  14       16.32       21.24      7.00 o
   9   5  14       27.01       31.74      8.79 o
   0   6  14      124.97      118.18      4.40 o
   1   6  14       48.87       39.45      2.97 o
   2   6  14        6.75       11.44      2.45 o
   3   6  14       63.50       67.31      3.96 o
   4   6  14        2.89        6.64      3.20 o
   5   6  14        0.08        5.30      4.35 o
   6   6  14        2.54        2.37      5.81 o
   7   6  14        7.54       12.14      6.78 o
   8   6  14        2.25       11.97      8.04 o
   1   7  14       69.47       82.33      3.52 o
   2   7  14       86.20       91.38      4.00 o
   3   7  14       51.87       48.74      3.26 o
   4   7  14       75.26       82.86      5.40 o
   5   7  14       29.77       30.08      5.51 o
   6   7  14       61.93       74.02      7.34 o
   7   7  14       96.50       95.89      8.26 o
   0   8  14      514.88      540.43     10.16 o
   1   8  14       15.02        9.38      3.87 o
   2   8  14        0.49        3.78      4.58 o
   3   8  14        5.65       13.28      5.68 o
   4   8  14       48.27       45.98      6.33 o
   5   8  14        0.76       -5.46      5.82 o
   6   8  14       12.71        8.46      7.28 o
   1   9  14       10.21       10.68      5.66 o
   2   9  14      102.09      100.60      6.86 o
   3   9  14       33.51       47.31      6.65 o
   4   9  14       39.59       46.60      6.94 o
   5   9  14       12.22       24.20      7.65 o
   0  10  14       70.75       53.36     13.68 o
   1  10  14        0.01        2.45      8.94 o
   2  10  14        3.39        0.46      8.36 o
   3  10  14       73.39       90.20      9.76 o
   1   1  15      245.45      229.22      2.97 o
   2   1  15       23.73       25.27      2.22 o
   3   1  15      204.28      194.21      3.64 o
   4   1  15      346.80      334.84      4.91 o
   5   1  15       43.60       39.32      3.24 o
   6   1  15       42.02       37.34      4.05 o
   7   1  15        0.02        1.32      5.10 o
   8   1  15      103.17       95.87      7.63 o
   9   1  15        0.05       -3.48      7.62 o
  10   1  15        0.01        2.19      9.77 o
   0   2  15        7.35       11.13      3.05 o
   1   2  15      437.30      438.64      3.88 o
   2   2  15       60.59       58.05      2.13 o
   3   2  15      615.92      613.45      5.28 o
   4   2  15       24.68       27.80      3.39 o
   5   2  15      116.28      116.17      3.82 o
   6   2  15        0.23        1.72      3.17 o
   7   2  15       57.68       57.26      5.20 o
   8   2  15       10.86        6.52      7.73 o
   9   2  15        4.14        4.90      8.53 o
   1   3  15     1252.53     1282.63      6.29 o
   2   3  15       17.15       17.97      2.20 o
   3   3  15      204.32      196.69      3.22 o
   4   3  15       84.63       87.59      3.42 o
   5   3  15      238.84      245.34      5.18 o
   6   3  15       10.56        5.12      4.29 o
   7   3  15       42.26       40.20      6.22 o
   8   3  15       16.08       20.07      7.88 o
   9   3  15      133.16      159.29      9.72 o
   0   4  15        0.91        0.56      4.09 o
   1   4  15      408.54      385.49      3.53 o
   2   4  15       57.72       51.30      3.34 o
   3   4  15      693.93      689.24      7.20 o
   4   4  15       53.09       53.34      3.52 o
   5   4  15     1020.70     1019.92      9.07 o
   6   4  15        1.54        4.88      5.12 o
   7   4  15      290.87      288.82     10.46 o
   8   4  15        2.31        0.69      7.94 o
   9   4  15       19.72       19.88      8.44 o
   1   5  15      639.34      602.64      5.08 o
   2   5  15      229.88      221.52      5.08 o
   3   5  15        4.62        9.90      3.93 o
   4   5  15      235.99      215.06      4.27 o
   5   5  15        0.47        5.68      3.74 o
   6   5  15       32.26       37.13      6.05 o
   7   5  15        6.09       17.33      6.40 o
   8   5  15        1.03       12.78      7.68 o
   0   6  15     1438.53     1421.79     12.99 o
   1   6  15       81.55       85.52      3.31 o
   2   6  15        0.72        0.73      3.18 o
   3   6  15        9.63       11.22      3.95 o
   4   6  15       47.26       45.64      3.78 o
   5   6  15       31.40       21.29      4.39 o
   6   6  15       23.06       20.39      7.02 o
   7   6  15      133.90      144.21      8.42 o
   8   6  15        4.55       12.75      7.93 o
   1   7  15      489.38      465.96      5.64 o
   2   7  15       17.00       19.84      2.79 o
   3   7  15       36.82       32.28      3.61 o
   4   7  15       18.96       19.30      4.87 o
   5   7  15       66.52       50.39      6.15 o
   6   7  15       52.16       44.94      7.31 o
   7   7  15       17.16       12.22      7.86 o
   0   8  15        0.25        3.84      4.88 o
   1   8  15        0.24        2.10      4.30 o
   2   8  15      161.25      173.50      6.33 o
   3   8  15        2.80        0.87      5.71 o
   4   8  15        6.35        1.06      5.71 o
   5   8  15        4.53        9.73      6.68 o
   6   8  15        0.47        6.04      7.59 o
   1   9  15      258.30      258.64     10.02 o
   2   9  15        1.99       -1.42      7.44 o
   3   9  15       56.77       80.76      7.28 o
   4   9  15       46.20       53.73      7.18 o
   5   9  15       59.38       61.34      8.73 o
   0  10  15        3.18       -0.84     14.86 o
   1  10  15       32.92       35.53      9.29 o
   2  10  15        1.61        1.46      8.59 o
   3  10  15        8.24       24.71      9.19 o
   0   0  16      470.51      433.85      8.26 o
   1   0  16      872.82      886.34      6.68 o
   2   0  16       29.12       24.84      3.07 o
   3   0  16       68.75       63.80      3.66 o
   4   0  16        1.34        3.27      4.09 o
   5   0  16      599.56      543.10      9.93 o
   6   0  16      403.17      395.28      9.35 o
   7   0  16      285.93      307.31     12.17 o
   8   0  16        7.59        1.43     10.21 o
   9   0  16        0.08        4.90     12.21 o
   1   1  16      978.67     1010.70      5.28 o
   2   1  16      143.91      142.09      2.66 o
   3   1  16       29.95       31.53      2.92 o
   4   1  16      264.58      262.23      4.81 o
   5   1  16      524.25      507.94      5.74 o
   6   1  16       67.44       64.22      4.13 o
   7   1  16       19.44        9.84      5.15 o
   8   1  16       86.50       96.65      7.67 o
   9   1  16       13.86       20.21      8.32 o
   0   2  16     1374.31     1477.09     11.00 o
   1   2  16      102.05       94.25      2.53 o
   2   2  16      748.52      787.31      5.32 o
   3   2  16       29.54       23.07      2.89 o
   4   2  16      225.80      218.19      4.69 o
   5   2  16      497.16      469.96      5.91 o
   6   2  16        3.03        4.29      3.31 o
   7   2  16       31.58       34.64      5.63 o
   8   2  16       27.20       30.54      7.92 o
   9   2  16        7.55       11.07      8.72 o
   1   3  16        4.55       11.24      1.92 o
   2   3  16      108.01      101.49      3.32 o
   3   3  16      158.77      174.20      3.79 o
   4   3  16       39.71       47.84      3.33 o
   5   3  16       23.77       19.97      3.52 o
   6   3  16       11.60       15.89      4.89 o
   7   3  16       32.30       22.02      6.88 o
   8   3  16        0.21       -1.64      7.55 o
   9   3  16       18.24       23.70      8.50 o
   0   4  16       22.80       19.39      4.16 o
   1   4  16       98.51       91.33      2.71 o
   2   4  16       41.82       35.88      3.28 o
   3   4  16       21.08       18.07      3.72 o
   4   4  16      521.72      516.17      5.80 o
   5   4  16       21.86       28.18      4.13 o
   6   4  16       41.47       32.44      6.15 o
   7   4  16        2.99        6.75      7.43 o
   8   4  16        1.65        1.04      8.02 o
   9   4  16        3.58        4.30      9.05 o
   1   5  16       15.51       16.38      2.36 o
   2   5  16       36.77       30.38      3.82 o
   3   5  16       52.89       44.27      4.49 o
   4   5  16        2.02       -0.55      2.99 o
   5   5  16        2.52        3.30      4.52 o
   6   5  16        4.31        5.42      6.16 o
   7   5  16       16.17       13.52      6.96 o
   8   5  16       67.94       78.01      8.33 o
   0   6  16      392.11      434.07      8.36 o
   1   6  16      185.23      173.24      4.41 o
   2   6  16       11.77       15.12      3.11 o
   3   6  16       32.24       24.28      3.93 o
   4   6  16       84.88       81.42      5.38 o
   5   6  16        1.42       10.98      4.95 o
   6   6  16        2.19       -1.70      6.95 o
   7   6  16       11.13       24.11      7.54 o
   8   6  16        3.22        0.17      8.84 o
   1   7  16      103.53      111.24      4.36 o
   2   7  16      306.87      307.80      5.81 o
   3   7  16       17.87       16.15      5.13 o
   4   7  16       55.90       48.60      5.59 o
   5   7  16        3.85        2.62      5.84 o
   6   7  16       12.54       22.18      7.60 o
   7   7  16        4.73        2.09      8.42 o
   0   8  16       70.81       92.34      9.67 o
   1   8  16      249.22      253.25      7.01 o
   2   8  16      173.91      181.42      7.05 o
   3   8  16        4.75        6.33      5.74 o
   4   8  16        0.89        4.63      5.65 o
   5   8  16        9.65       23.59      8.01 o
   6   8  16        7.72        2.39      8.73 o
   1   9  16      166.27      155.27      8.63 o
   2   9  16        2.09        2.68      7.61 o
   3   9  16       17.33       26.65      8.56 o
   4   9  16       93.89      110.68      9.19 o
   0  10  16        2.52        7.68     15.36 o
   1  10  16        0.12        0.89      8.90 o
   2  10  16        0.68       -3.44      9.64 o
   1   1  17      112.01      112.81      2.76 o
   2   1  17        0.01        1.46      2.27 o
   3   1  17       56.95       54.20      3.25 o
   4   1  17      425.37      399.89      5.93 o
   5   1  17      253.54      239.84      5.26 o
   6   1  17       79.82       72.02      4.12 o
   7   1  17       39.90       38.64      6.56 o
   8   1  17       28.17       20.52      7.85 o
   9   1  17       30.30       40.41      8.33 o
   0   2  17        9.68       16.10      3.09 o
   1   2  17       38.66       41.85      2.37 o
   2   2  17        6.17        8.15      2.34 o
   3   2  17      803.60      835.22      6.51 o
   4   2  17      141.13      135.73      4.31 o
   5   2  17      611.25      593.83      7.94 o
   6   2  17      130.83      107.25      4.70 o
   7   2  17       28.53       36.39      7.12 o
   8   2  17        1.52        7.09      7.58 o
   9   2  17       35.96       49.88      8.59 o
   1   3  17        8.44        7.83      2.02 o
   2   3  17      149.07      145.05      3.75 o
   3   3  17      738.43      716.70      6.28 o
   4   3  17       96.29       92.63      3.57 o
   5   3  17      208.30      183.33      4.97 o
   6   3  17      108.10      105.67      6.11 o
   7   3  17        2.07        5.36      6.98 o
   8   3  17        1.86       -2.32      7.83 o
   9   3  17        0.44        0.68      8.31 o
   0   4  17       44.90       41.94      4.87 o
   1   4  17      250.32      258.87      4.01 o
   2   4  17       67.49       61.30      3.81 o
   3   4  17      288.33      291.73      5.53 o
   4   4  17       15.82       15.43      3.29 o
   5   4  17       31.89       34.01      4.50 o
   6   4  17        1.48       -2.27      5.86 o
   7   4  17        7.21       16.85      7.22 o
   8   4  17        2.81        0.22      7.65 o
   1   5  17     1321.59     1315.31      9.64 o
   2   5  17        6.13        2.72      3.19 o
   3   5  17      207.43      212.26      5.84 o
   4   5  17        1.20        6.16      4.34 o
   5   5  17       22.69       17.19      5.15 o
   6   5  17       20.97        5.70      6.78 o
   7   5  17       11.98       11.25      7.02 o
   8   5  17        8.37       25.46      7.88 o
   0   6  17        2.30        6.89      5.31 o
   1   6  17      239.92      235.62      4.21 o
   2   6  17        0.14        3.87      3.63 o
   3   6  17       29.74       38.29      4.88 o
   4   6  17       30.26       33.90      4.92 o
   5   6  17      103.80      102.97      6.34 o
   6   6  17       13.85       20.95      7.20 o
   7   6  17       96.31       79.04      8.88 o
   1   7  17       58.88       51.66      4.41 o
   2   7  17       94.81       82.23      5.06 o
   3   7  17        0.22       -0.69      5.54 o
   4   7  17        8.41        0.01      5.95 o
   5   7  17       90.94      104.48      8.27 o
   6   7  17      127.31      129.71     10.11 o
   0   8  17      378.14      358.18     12.63 o
   1   8  17       16.41       23.62      6.32 o
   2   8  17       17.91       19.16      6.73 o
   3   8  17        0.13        4.53      6.77 o
   4   8  17        0.03       -2.06      7.19 o
   5   8  17        0.22       -2.49      8.49 o
   1   9  17        9.19       15.67      9.30 o
   2   9  17       10.19        7.80      7.93 o
   3   9  17       14.14       18.78      9.09 o
   4   9  17       30.80       43.66      9.37 o
   0  10  17        2.01        6.11     14.40 o
   1  10  17        6.12       10.92     10.03 o
   0   0  18     1599.87     1729.19     15.49 o
   1   0  18        0.52        2.01      2.82 o
   2   0  18     1651.68     1669.25     10.57 o
   3   0  18       15.96       11.06      4.46 o
   4   0  18      481.98      462.06      8.49 o
   5   0  18      663.75      662.02     10.90 o
   6   0  18        8.46        7.49      7.18 o
   7   0  18      144.47      144.76     11.78 o
   8   0  18        5.75       13.61     12.42 o
   9   0  18       68.86       80.55     14.57 o
   1   1  18       24.89       23.33      2.36 o
   2   1  18        5.92        6.17      2.47 o
   3   1  18      122.53      111.83      3.47 o
   4   1  18      235.21      234.47      5.33 o
   5   1  18       35.56       37.53      4.05 o
   6   1  18      106.61      118.72      5.75 o
   7   1  18       11.16        9.03      6.43 o
   8   1  18       91.75       89.88      8.62 o
   9   1  18        1.31        4.01      9.19 o
   0   2  18       55.73       56.95      3.86 o
   1   2  18        5.20        4.72      2.29 o
   2   2  18       78.48       75.40      2.86 o
   3   2  18      364.42      349.63      4.58 o
   4   2  18       23.59       23.03      3.81 o
   5   2  18       34.76       35.96      4.30 o
   6   2  18        5.06        8.18      5.00 o
   7   2  18        0.01        1.61      7.16 o
   8   2  18        0.04        9.41      7.36 o
   9   2  18        0.02        2.41      8.55 o
   1   3  18      102.41       98.63      2.78 o
   2   3  18        2.03        4.52      3.11 o
   3   3  18      195.24      213.40      4.29 o
   4   3  18      137.70      136.15      3.83 o
   5   3  18       54.76       55.86      3.76 o
   6   3  18        5.46        6.34      6.06 o
   7   3  18        1.17        0.31      7.11 o
   8   3  18        5.26       14.84      7.85 o
   0   4  18       28.48       27.07      5.27 o
   1   4  18        0.38        5.33      3.97 o
   2   4  18        1.02        2.98      3.36 o
   3   4  18      126.06      143.36      4.53 o
   4   4  18       45.28       43.94      4.36 o
   5   4  18       63.94       64.25      5.21 o
   6   4  18      102.93       86.04      6.59 o
   7   4  18       53.35       56.86      7.46 o
   8   4  18       17.09       20.86      7.94 o
   1   5  18       62.67       65.54      4.03 o
   2   5  18        1.78        4.78      2.95 o
   3   5  18       76.12       65.64      5.38 o
   4   5  18       13.52        7.11      4.77 o
   5   5  18      159.66      133.08      6.52 o
   6   5  18       39.94       46.50      7.17 o
   7   5  18       30.00       21.57      7.50 o
   8   5  18       99.88      106.21      9.57 o
   0   6  18      189.65      210.83      7.81 o
   1   6  18        1.08        2.19      4.84 o
   2   6  18      228.56      224.11      5.31 o
   3   6  18       78.49       80.95      5.46 o
   4   6  18      137.37      116.28      6.67 o
   5   6  18        0.16        9.51      6.10 o
   6   6  18        7.74       11.04      7.78 o
   7   6  18        6.57        8.13      8.77 o
   1   7  18       89.76       80.19      6.06 o
   2   7  18       10.02        9.93      5.14 o
   3   7  18        0.14        6.63      5.80 o
   4   7  18      214.64      195.08      8.28 o
   5   7  18        0.79        8.17      8.36 o
   6   7  18       10.64       13.28      8.92 o
   0   8  18      170.61      172.83     13.04 o
   1   8  18       67.59       64.54      7.29 o
   2   8  18       41.68       54.50      8.05 o
   3   8  18        4.48        6.92      7.60 o
   4   8  18        7.42        2.88      8.96 o
   5   8  18        4.47       12.32      9.14 o
   1   9  18       38.65       36.70      8.96 o
   2   9  18        0.22       -5.32      9.70 o
   3   9  18       24.11       30.93      9.47 o
   1   1  19        2.62        1.81      2.56 o
   2   1  19      148.24      136.09      3.42 o
   3   1  19      433.86      430.43      5.11 o
   4   1  19      846.36      859.28      8.47 o
   5   1  19      150.91      156.30      5.05 o
   6   1  19        5.10        9.35      5.20 o
   7   1  19        1.46        4.29      7.29 o
   8   1  19        0.18       -0.48      7.40 o
   9   1  19        1.24        4.78      9.29 o
   0   2  19      792.21      825.05      8.38 o
   1   2  19        7.72        6.10      2.57 o
   2   2  19        6.63       11.50      2.45 o
   3   2  19       92.23       85.07      3.06 o
   4   2  19      133.25      144.78      4.80 o
   5   2  19      247.78      275.63      6.44 o
   6   2  19      161.43      155.86      7.87 o
   7   2  19        0.22        4.28      7.31 o
   8   2  19       39.86       47.78      7.87 o
   1   3  19      397.17      390.08      4.63 o
   2   3  19      204.88      187.15      4.06 o
   3   3  19      571.09      560.83      6.90 o
   4   3  19      394.49      354.30      4.97 o
   5   3  19       53.98       44.08      4.41 o
   6   3  19       58.20       43.04      6.52 o
   7   3  19        4.21       10.41      7.01 o
   8   3  19        0.86        0.84      7.68 o
   0   4  19      146.22      146.98      7.23 o
   1   4  19        1.15        0.48      2.73 o
   2   4  19        3.12        4.80      3.30 o
   3   4  19       35.05       37.28      4.29 o
   4   4  19       12.43       11.63      4.30 o
   5   4  19      106.31      106.26      5.94 o
   6   4  19        0.20        2.65      6.41 o
   7   4  19      133.73      149.52      9.31 o
   8   4  19        1.60       11.24      8.33 o
   1   5  19       14.87       18.83      3.97 o
   2   5  19       89.38       79.95      3.42 o
   3   5  19        0.64        5.24      4.55 o
   4   5  19      129.21      121.16      6.01 o
   5   5  19        0.21        1.17      6.19 o
   6   5  19        3.66        8.82      7.07 o
   7   5  19       17.80       22.57      8.03 o
   0   6  19       30.17       20.37      6.00 o
   1   6  19        8.40       12.80      4.19 o
   2   6  19      169.59      173.71      5.23 o
   3   6  19       72.52       64.49      5.22 o
   4   6  19       39.72       39.17      6.52 o
   5   6  19       35.80       42.31      8.28 o
   6   6  19       43.19       64.49      8.49 o
   7   6  19       13.27       21.24      9.04 o
   1   7  19        0.01        8.11      5.91 o
   2   7  19        7.99       11.28      6.07 o
   3   7  19        6.66        9.31      6.22 o
   4   7  19       75.17       79.59      7.29 o
   5   7  19       70.57       67.27      8.69 o
   6   7  19        0.37        3.17      9.21 o
   0   8  19       22.62       39.51     12.57 o
   1   8  19       20.80       27.56      7.68 o
   2   8  19       43.20       50.07      7.60 o
   3   8  19       12.02        7.90      7.80 o
   4   8  19       33.32       48.58     10.15 o
   1   9  19        9.19       15.13      8.97 o
   2   9  19       26.08       33.29      9.95 o
   3   9  19        1.40       -7.91     10.37 o
   0   0  20      896.89      972.88     13.70 o
   1   0  20       35.06       36.25      4.36 o
   2   0  20      757.70      770.56      8.50 o
   3   0  20      357.83      361.67      7.25 o
   4   0  20       10.21        8.32      5.58 o
   5   0  20       60.07       66.01      6.65 o
   6   0  20        9.60        2.30      7.50 o
   7   0  20       75.29       43.34     11.13 o
   8   0  20        4.04       25.11     12.78 o
   1   1  20       16.80       15.55      2.74 o
   2   1  20      128.12      137.58      3.50 o
   3   1  20      221.28      232.90      4.18 o
   4   1  20       63.63       69.23      4.35 o
   5   1  20        4.86        6.26      4.47 o
   6   1  20       83.21      106.83      7.18 o
   7   1  20       13.90       14.23      7.08 o
   8   1  20       42.52       41.75      8.80 o
   0   2  20      465.40      470.19      7.04 o
   1   2  20       37.20       39.83      2.93 o
   2   2  20        1.42        0.10      2.26 o
   3   2  20       82.20       87.53      4.01 o
   4   2  20      121.22      113.12      4.74 o
   5   2  20       31.51       40.87      5.26 o
   6   2  20        4.23        2.35      5.77 o
   7   2  20       13.85       14.20      7.60 o
   8   2  20       31.07       46.33      8.32 o
   1   3  20      123.23      119.14      3.19 o
   2   3  20       16.53       17.58      3.27 o
   3   3  20        2.87        5.19      4.18 o
   4   3  20      133.91      126.36      4.99 o
   5   3  20        0.49        2.58      4.96 o
   6   3  20      116.71      104.58      7.03 o
   7   3  20        0.17        2.75      7.29 o
   8   3  20       11.70        8.86      7.83 o
   0   4  20      230.81      216.29      8.26 o
   1   4  20       32.17       24.06      2.99 o
   2   4  20        8.72        8.24      4.10 o
   3   4  20       17.66       18.54      4.53 o
   4   4  20       68.37       70.28      4.98 o
   5   4  20       11.67       12.28      5.56 o
   6   4  20       19.01       23.25      6.69 o
   7   4  20       57.29       79.31      8.78 o
   1   5  20      126.37      111.51      4.70 o
   2   5  20       16.13       10.89      3.22 o
   3   5  20      112.38      124.04      5.83 o
   4   5  20      131.99      133.84      7.15 o
   5   5  20        0.85        9.47      6.17 o
   6   5  20       76.56       76.21      8.75 o
   7   5  20       15.30       10.36      8.34 o
   0   6  20        0.52        1.44      6.06 o
   1   6  20       69.97       69.91      6.57 o
   2   6  20       25.36       22.27      5.92 o
   3   6  20        5.52       10.68      5.67 o
   4   6  20        2.77       -0.71      6.18 o
   5   6  20        3.35        6.12      8.07 o
   6   6  20        7.69       10.17      8.59 o
   1   7  20       74.89       54.22      7.43 o
   2   7  20       15.24       18.31      6.26 o
   3   7  20       58.11       49.93      6.70 o
   4   7  20        5.54       15.19      7.32 o
   5   7  20        0.81        6.56      8.51 o
   0   8  20      322.24      323.46     18.01 o
   1   8  20       72.81       72.90      8.50 o
   2   8  20       32.80       32.68      8.22 o
   3   8  20        0.19        9.52      8.16 o
   4   8  20       62.11       69.27     10.35 o
   1   9  20       37.84       51.70      9.62 o
   1   1  21       26.87       30.23      2.96 o
   2   1  21       22.36       22.98      2.83 o
   3   1  21      173.58      158.46      3.77 o
   4   1  21      208.27      192.24      5.10 o
   5   1  21       21.41       23.67      4.98 o
   6   1  21        4.62        6.98      6.28 o
   7   1  21        1.03       -2.18      7.45 o
   8   1  21        1.49       -3.15      8.48 o
   0   2  21       25.43       27.75      4.17 o
   1   2  21      108.35      101.25      3.41 o
   2   2  21       33.92       42.66      3.15 o
   3   2  21        7.48       14.85      3.87 o
   4   2  21       57.82       49.63      4.10 o
   5   2  21       40.89       52.53      6.14 o
   6   2  21        4.49       10.07      6.50 o
   7   2  21       43.43       46.30      7.48 o
   8   2  21        1.16        7.27      8.79 o
   1   3  21      347.18      349.45      5.85 o
   2   3  21       29.94       25.23      3.56 o
   3   3  21       34.36       37.71      3.91 o
   4   3  21       28.95       29.60      5.05 o
   5   3  21       64.50       68.09      6.46 o
   6   3  21       11.41        8.71      6.47 o
   7   3  21       50.57       43.39      8.08 o
   8   3  21        1.43        0.97      8.17 o
   0   4  21        4.12        5.58      5.21 o
   1   4  21       15.58       14.80      4.33 o
   2   4  21        3.13        8.84      3.65 o
   3   4  21       83.68       89.81      5.42 o
   4   4  21        0.30        3.42      5.81 o
   5   4  21       23.35       32.12      6.11 o
   6   4  21        0.01        1.90      6.69 o
   7   4  21       11.49       25.91      8.55 o
   1   5  21       73.83       90.84      6.16 o
   2   5  21        4.46        7.44      3.73 o
   3   5  21        0.60        7.06      5.42 o
   4   5  21       36.93       41.25      6.19 o
   5   5  21       89.88       85.74      7.69 o
   6   5  21        1.13        0.78      7.52 o
   7   5  21        0.03        8.27      8.16 o
   0   6  21       15.05       16.09      8.37 o
   1   6  21      171.08      175.62      7.92 o
   2   6  21       15.04       18.98      6.31 o
   3   6  21        2.10        4.62      6.46 o
   4   6  21       44.47       42.56      7.08 o
   5   6  21        8.25        8.37      8.20 o
   6   6  21        0.12        8.95      8.88 o
   1   7  21      101.84      116.10      8.24 o
   2   7  21       66.36       57.32      7.56 o
   3   7  21        4.30        6.85      7.14 o
   4   7  21       62.31       55.49      7.63 o
   5   7  21        0.45        5.99      8.85 o
   0   8  21      160.05      153.26     15.50 o
   1   8  21        4.56       15.43      8.44 o
   2   8  21       59.73       60.16      8.76 o
   3   8  21        3.61        3.96      8.74 o
   0   0  22      781.71      721.32     12.14 o
   1   0  22       11.34        6.21      4.41 o
   2   0  22       25.23       30.46      4.78 o
   3   0  22        0.10        1.29      4.54 o
   4   0  22      190.96      198.32      8.19 o
   5   0  22       31.40       24.44      8.23 o
   6   0  22       77.47       68.64      8.83 o
   7   0  22        2.62        6.98      9.65 o
   8   0  22       97.44      122.92     14.72 o
   1   1  22       15.19       13.40      3.13 o
   2   1  22      391.83      405.90      5.38 o
   3   1  22       29.15       29.78      3.36 o
   4   1  22       55.16       67.06      4.77 o
   5   1  22      158.99      164.66      6.32 o
   6   1  22      144.35      163.62      7.32 o
   7   1  22        2.87        5.18      7.71 o
   8   1  22       52.59       66.43      9.63 o
   0   2  22      113.80      116.58      5.24 o
   1   2  22       35.48       35.77      3.03 o
   2   2  22      149.18      134.15      4.49 o
   3   2  22        1.07        4.91      3.82 o
   4   2  22      242.01      230.79      6.95 o
   5   2  22      183.47      184.81      8.21 o
   6   2  22       12.96       17.08      6.54 o
   7   2  22       43.89       49.72      8.44 o
   1   3  22       30.37       32.31      2.95 o
   2   3  22       15.29       16.08      3.65 o
   3   3  22       12.59       11.88      3.66 o
   4   3  22       20.15       22.05      5.45 o
   5   3  22        5.33        3.11      6.07 o
   6   3  22        8.17       14.43      6.55 o
   7   3  22        8.00        1.30      7.48 o
   0   4  22       25.32       16.71      5.09 o
   1   4  22       17.06       17.21      4.71 o
   2   4  22       56.08       58.07      4.70 o
   3   4  22        3.64        2.98      5.19 o
   4   4  22       15.41       14.61      5.72 o
   5   4  22       22.31       22.48      6.25 o
   6   4  22        0.16        8.73      6.80 o
   7   4  22        2.03        2.74      8.10 o
   1   5  22       36.00       39.21      5.93 o
   2   5  22       48.25       57.97      6.46 o
   3   5  22        6.89       11.19      6.10 o
   4   5  22       43.74       46.25      6.33 o
   5   5  22       12.81       17.31      7.60 o
   6   5  22        1.24       -3.33      8.48 o
   0   6  22      109.91       96.70     11.18 o
   1   6  22       27.16       28.04      6.44 o
   2   6  22      243.41      238.54      8.66 o
   3   6  22        1.12        4.31      6.83 o
   4   6  22       23.49       26.18      6.86 o
   5   6  22       23.16       25.94      8.39 o
   1   7  22        0.13        5.18      7.33 o
   2   7  22        0.23       -1.73      7.21 o
   3   7  22        1.76       16.05      7.85 o
   4   7  22       30.81       45.68      8.80 o
   0   8  22      273.80      284.44     18.21 o
   1   8  22       15.18       13.83      8.73 o
   2   8  22       15.39       29.55      8.59 o
   1   1  23       46.37       46.53      3.45 o
   2   1  23       57.74       59.44      3.52 o
   3   1  23      127.09      125.73      4.57 o
   4   1  23      191.43      171.93      6.42 o
   5   1  23        7.89        5.16      5.68 o
   6   1  23       44.11       52.04      6.90 o
   7   1  23       39.57       36.32      7.59 o
   0   2  23       90.22       91.74      5.16 o
   1   2  23        3.41        6.31      2.85 o
   2   2  23       65.04       62.51      4.18 o
   3   2  23        5.47        5.62      4.18 o
   4   2  23        9.99       11.11      5.45 o
   5   2  23        6.61        9.51      6.16 o
   6   2  23       15.40        6.73      6.92 o
   7   2  23       16.70       19.86      7.95 o
   1   3  23       17.21       26.31      2.68 o
   2   3  23       13.96       14.85      3.96 o
   3   3  23       33.99       29.10      5.38 o
   4   3  23        0.02       -1.68      5.34 o
   5   3  23        5.34        9.20      6.24 o
   6   3  23        2.50        1.13      6.67 o
   7   3  23        0.71        5.07      7.93 o
   0   4  23       25.77       26.09      6.06 o
   1   4  23        0.15       -5.47      5.47 o
   2   4  23       27.54       28.91      6.18 o
   3   4  23        1.69        3.20      5.29 o
   4   4  23       81.18       94.10      6.67 o
   5   4  23        7.05       13.21      6.62 o
   6   4  23        5.76       12.03      6.99 o
   1   5  23       58.52       70.71      6.77 o
   2   5  23       28.49       18.49      6.73 o
   3   5  23       84.84       73.07      7.11 o
   4   5  23       29.48       36.44      6.28 o
   5   5  23        1.99       -1.68      7.91 o
   6   5  23       15.13       14.72      9.01 o
   0   6  23      151.72      165.56     11.87 o
   1   6  23       14.49       14.71      6.37 o
   2   6  23       21.42       30.95      6.98 o
   3   6  23       74.92       62.44      7.55 o
   4   6  23        0.18        5.98      7.27 o
   5   6  23        5.74        8.85      8.15 o
   1   7  23        7.23        9.90      7.29 o
   2   7  23      125.61      118.75      9.24 o
   3   7  23        0.74        3.12      8.34 o
   0   8  23        5.73       21.25     13.05 o
   1   8  23        0.03       -2.79      9.34 o
   0   0  24       76.95       74.70      6.97 o
   1   0  24       16.92       20.32      4.88 o
   2   0  24      480.79      477.02     10.25 o
   3   0  24      205.16      236.79      8.23 o
   4   0  24      523.38      517.94     12.14 o
   5   0  24       21.39       20.99      7.81 o
   6   0  24        0.29        1.00     10.51 o
   7   0  24        4.62       21.86     12.45 o
   1   1  24        9.75       15.94      3.54 o
   2   1  24       12.57       22.91      3.92 o
   3   1  24       19.03       25.38      4.82 o
   4   1  24      224.60      235.39      8.04 o
   5   1  24       23.06       23.73      6.35 o
   6   1  24       21.44       25.27      6.58 o
   7   1  24        1.96        2.56      8.41 o
   0   2  24        6.85        5.91      4.73 o
   1   2  24        0.84        4.23      3.54 o
   2   2  24       49.04       45.11      4.64 o
   3   2  24       86.25       81.15      6.04 o
   4   2  24        1.89       -2.03      6.11 o
   5   2  24        0.96        9.42      6.41 o
   6   2  24       23.21       23.80      6.95 o
   7   2  24        6.26        2.74      8.30 o
   1   3  24       73.85       79.03      5.40 o
   2   3  24        0.83        3.29      4.60 o
   3   3  24        0.79       -2.65      5.20 o
   4   3  24        4.72       -0.19      6.00 o
   5   3  24        0.65        4.94      6.04 o
   6   3  24       22.42       28.29      6.78 o
   0   4  24       13.45       11.01      6.02 o
   1   4  24       15.16       20.65      5.79 o
   2   4  24       42.12       46.05      6.50 o
   3   4  24       88.45       82.25      6.63 o
   4   4  24       33.84       35.83      7.06 o
   5   4  24        1.21        6.56      7.10 o
   6   4  24       46.15       41.79      8.05 o
   1   5  24        1.81        2.97      6.41 o
   2   5  24        8.92        6.19      6.88 o
   3   5  24        0.00        1.16      6.84 o
   4   5  24        7.86       12.77      6.87 o
   5   5  24        2.88        5.84      7.91 o
   0   6  24      168.10      191.42     13.88 o
   1   6  24        0.17        0.89      7.52 o
   2   6  24       18.33       16.63      6.94 o
   3   6  24        5.71        0.42      7.44 o
   4   6  24       46.80       62.52      8.37 o
   1   7  24        4.35        1.79      8.88 o
   2   7  24       18.86       22.09      8.73 o
   1   1  25       89.09       98.15      4.44 o
   2   1  25       35.09       35.16      5.03 o
   3   1  25      160.40      149.95      6.58 o
   4   1  25        0.70       14.70      6.48 o
   5   1  25       94.43       95.29      7.58 o
   6   1  25        1.33        8.98      7.71 o
   0   2  25       20.17       27.37      5.27 o
   1   2  25      125.18      119.06      4.86 o
   2   2  25        6.91       10.69      4.99 o
   3   2  25        6.33       13.09      5.37 o
   4   2  25        0.10        1.14      6.29 o
   5   2  25        0.81       -2.18      6.38 o
   6   2  25        7.60       14.32      7.27 o
   1   3  25       28.03       31.86      5.50 o
   2   3  25        0.05        1.69      5.76 o
   3   3  25       17.22       16.23      5.99 o
   4   3  25        0.16       -1.02      6.19 o
   5   3  25       13.83       11.01      6.56 o
   6   3  25       14.09       17.28      7.72 o
   0   4  25        5.93        1.30      8.51 o
   1   4  25       34.09       35.87      5.82 o
   2   4  25        6.25        3.59      6.47 o
   3   4  25       19.48       28.97      6.67 o
   4   4  25       10.23       16.37      6.94 o
   5   4  25       18.02       25.58      7.31 o
   1   5  25        0.34       -3.88      6.71 o
   2   5  25        6.76       14.89      6.90 o
   3   5  25        2.63        3.61      7.06 o
   4   5  25       38.74       47.47      7.39 o
   0   6  25       52.62       48.27     11.98 o
   1   6  25       12.66        9.21      8.14 o
   2   6  25       79.04       87.75      8.86 o
   3   6  25       28.92       52.72      8.92 o
   1   7  25        7.25        8.92      8.71 o
   0   0  26        8.54       18.33      8.34 o
   1   0  26       24.00       26.89      6.08 o
   2   0  26        4.46        9.53      7.48 o
   3   0  26       11.99       14.55      9.50 o
   4   0  26       34.63       43.29     10.66 o
   5   0  26       48.57       59.81     12.60 o
   6   0  26       14.36        8.91     12.62 o
   1   1  26        0.05        3.93      4.32 o
   2   1  26       53.01       55.78      5.72 o
   3   1  26        5.05        6.36      5.88 o
   4   1  26      132.87      142.53      8.32 o
   5   1  26       19.65       22.25      8.41 o
   6   1  26       18.85       33.33      8.62 o
   0   2  26       96.79      101.54      7.91 o
   1   2  26        0.52        4.38      5.11 o
   2   2  26      175.39      187.03      6.62 o
   3   2  26       13.12       17.26      5.61 o
   4   2  26        2.39        0.40      6.52 o
   5   2  26       29.66       18.28      7.04 o
   6   2  26       14.25       18.18      8.16 o
   1   3  26       18.18       23.36      5.90 o
   2   3  26        0.02        3.29      5.93 o
   3   3  26        0.79        7.35      6.06 o
   4   3  26        0.97        1.67      6.90 o
   5   3  26       12.33       16.12      7.29 o
   0   4  26        3.23       12.97      8.69 o
   1   4  26       16.59       15.26      6.62 o
   2   4  26       49.88       52.11      7.26 o
   3   4  26       23.16       24.33      6.73 o
   4   4  26        1.07        2.46      6.98 o
   5   4  26       44.60       50.96      8.06 o
   1   5  26        6.67       14.02      7.12 o
   2   5  26       27.70       27.89      7.38 o
   3   5  26       33.10       39.13      7.67 o
   4   5  26       17.99       24.98      8.01 o
   0   6  26       27.51       39.83     11.98 o
   1   6  26        5.47        6.34      8.20 o
   2   6  26        5.97        3.87      8.44 o
   1   1  27        5.07        2.11      4.88 o
   2   1  27        8.41       10.68      5.55 o
   3   1  27      162.91      157.72      7.83 o
   4   1  27       29.36       35.82      7.48 o
   5   1  27        2.20        1.16      8.15 o
   0   2  27       91.49       95.20      9.36 o
   1   2  27       26.56       29.94      5.60 o
   2   2  27        0.00        7.63      5.99 o
   3   2  27        0.05        1.71      6.80 o
   4   2  27        0.70        0.22      7.35 o
   5   2  27        0.03        6.22      8.24 o
   1   3  27       35.50       44.30      6.80 o
   2   3  27        4.46        3.78      6.30 o
   3   3  27        3.48        1.62      6.74 o
   4   3  27        1.65        0.83      7.05 o
   0   4  27       15.49       13.74      9.83 o
   1   4  27        0.26        3.79      6.93 o
   2   4  27        1.76       15.81      7.28 o
   3   4  27        6.53        5.04      7.29 o
   4   4  27       15.73       23.69      8.11 o
   1   5  27        6.55       15.11      8.18 o
   2   5  27        1.37       -1.32      8.00 o
   3   5  27       11.08        6.48      7.95 o
   0   0  28       17.15       18.42      8.88 o
   1   0  28       68.17       56.74      8.18 o
   2   0  28       19.94       21.12      9.00 o
   3   0  28      142.27      137.34     11.60 o
   4   0  28       31.66       34.58     11.09 o
   1   1  28        2.05        2.01      5.54 o
   2   1  28       30.24       29.05      6.28 o
   3   1  28        0.37        3.97      7.67 o
   4   1  28        5.92       12.01      8.07 o
   0   2  28       65.38       56.27      8.56 o
   1   2  28        2.60       10.54      6.37 o
   2   2  28        0.01        5.94      6.07 o
   3   2  28       32.15       32.47      7.33 o
   4   2  28        0.08        3.04      7.42 o
   1   3  28       11.60       17.88      7.04 o
   2   3  28        2.66        0.03      7.02 o
   3   3  28       10.79       17.15      7.17 o
   4   3  28        2.65        1.24      7.96 o
   0   4  28        2.34        5.38      9.87 o
   1   4  28        6.14        3.80      7.19 o
   2   4  28        9.88        7.59      7.92 o
   3   4  28        2.49       12.74      7.79 o
   1   5  28        2.86       10.21      8.05 o
   1   1  29       29.76       35.53      5.97 o
   2   1  29       78.27       86.91      7.33 o
   3   1  29        0.11        3.37      7.61 o
   4   1  29        0.13       10.44      8.30 o
   0   2  29        0.50        5.65      9.68 o
   1   2  29        9.60        2.77      6.59 o
   2   2  29        0.15        0.04      6.75 o
   3   2  29        0.10        3.07      7.65 o
   1   3  29        2.02        0.98      7.34 o
   2   3  29        1.01        7.23      7.58 o
   0   4  29       23.75       29.17     10.64 o
   1   4  29        2.64        1.76      7.69 o
   0   0  30      119.26      127.77     16.74 o
   1   0  30        6.76       14.78     10.65 o
   2   0  30      148.09      158.81     11.53 o
   1   1  30       25.22       36.79      7.14 o
   2   1  30        1.90        3.39      7.30 o
   0   2  30        2.57       -9.80      9.80 o
   1   2  30        0.26       -2.91      7.41 o
   2   2  30        7.67        8.83      7.96 o
 
